# Supplementary material for: A 2nd-generation scalable synthesis of the HIV-1 entry inhibitor CJF-III-288 enabled by photoredox catalysis
Source: Chem Commun (Camb). 2026 Jan 5;62(9):2981–5. doi: 10.1039/d5cc06802a (PMC12794802; doi:10.1039/d5cc06802a)
Supplement: CC-062-D5CC06802A-s002 [file CC-062-D5CC06802A-s002.cif]

# Supplementary Information (SI) for Chemical Communications.
# This journal is © The Royal Society of Chemistry 2026

####################################################################### 
# 
# This file contains crystal structure data downloaded from the 
# Cambridge Structural Database (CSD) hosted by the Cambridge 
# Crystallographic Data Centre (CCDC).
# 
# Full information about CCDC data access policies and citation 
# guidelines are available at http://www.ccdc.cam.ac.uk/access/V1 
# 
# Audit and citation data items may have been added by the CCDC. 
# Please retain this information to preserve the provenance of 
# this file and to allow appropriate attribution of the data. 
# 
#######################################################################

data_1490
_database_code_depnum_ccdc_archive 'CCDC 2484437'
loop_
_audit_author_name
_audit_author_address
'Dr. Michael R. Gau'
;University of Pennsylvania
United States of America
;
_audit_update_record             
;
2025-09-02 deposited with the CCDC.	2026-01-05 downloaded from the CCDC.
;

#Crystallographer: Taylor M. Keller

_audit_creation_date             2022-11-30
_audit_creation_method           
;
Olex2 1.5
(compiled 2022.04.07 svn.rca3783a0 for OlexSys, GUI svn.r6498)
;
_shelx_SHELXL_version_number     2018/3
_chemical_formula_moiety         'C35 H50 Br N5 O9 S, C3 H6 O'
_chemical_formula_sum            'C38 H56 Br N5 O10 S'
_chemical_formula_weight         854.84
_chemical_absolute_configuration ad

loop_
_atom_type_symbol
_atom_type_description
_atom_type_scat_dispersion_real
_atom_type_scat_dispersion_imag
_atom_type_scat_source
C C 0.0033 0.0016 'International Tables Vol C Tables 4.2.6.8 and 6.1.1.4'
H H 0.0000 0.0000 'International Tables Vol C Tables 4.2.6.8 and 6.1.1.4'
Br Br -0.2901 2.4595 'International Tables Vol C Tables 4.2.6.8 and 6.1.1.4'
N N 0.0061 0.0033 'International Tables Vol C Tables 4.2.6.8 and 6.1.1.4'
O O 0.0106 0.0060 'International Tables Vol C Tables 4.2.6.8 and 6.1.1.4'
S S 0.1246 0.1234 'International Tables Vol C Tables 4.2.6.8 and 6.1.1.4'

_space_group_crystal_system      monoclinic
_space_group_IT_number           4
_space_group_name_H-M_alt        'P 1 21 1'
_space_group_name_Hall           'P 2yb'

loop_
_space_group_symop_operation_xyz
'x, y, z'
'-x, y+1/2, -z'

_cell_length_a                   12.1491(3)
_cell_length_b                   12.2447(3)
_cell_length_c                   14.3618(4)
_cell_angle_alpha                90
_cell_angle_beta                 100.839(2)
_cell_angle_gamma                90
_cell_volume                     2098.38(9)
_cell_formula_units_Z            2
_cell_measurement_reflns_used    23375
_cell_measurement_temperature    100
_cell_measurement_theta_max      28.2310
_cell_measurement_theta_min      2.3420
_shelx_estimated_absorpt_T_max   0.928
_shelx_estimated_absorpt_T_min   0.750
_exptl_absorpt_coefficient_mu    1.089
_exptl_absorpt_correction_T_max  1.00000
_exptl_absorpt_correction_T_min  0.79499
_exptl_absorpt_correction_type   multi-scan
_exptl_absorpt_process_details   'SCALE3 ABSPACK'
_exptl_crystal_colour            colorless
_exptl_crystal_colour_primary    colorless
_exptl_crystal_density_diffrn    1.353
_exptl_crystal_description       plank
_exptl_crystal_F_000             900
_exptl_crystal_size_max          0.28
_exptl_crystal_size_mid          0.23
_exptl_crystal_size_min          0.07
_diffrn_reflns_av_R_equivalents  0.0362
_diffrn_reflns_av_unetI/netI     0.0329
_diffrn_reflns_Laue_measured_fraction_full 1.000
_diffrn_reflns_Laue_measured_fraction_max 0.999
_diffrn_reflns_limit_h_max       14
_diffrn_reflns_limit_h_min       -16
_diffrn_reflns_limit_k_max       16
_diffrn_reflns_limit_k_min       -16
_diffrn_reflns_limit_l_max       19
_diffrn_reflns_limit_l_min       -19
_diffrn_reflns_number            43167
_diffrn_reflns_point_group_measured_fraction_full 0.998
_diffrn_reflns_point_group_measured_fraction_max 0.995
_diffrn_reflns_theta_full        25.242
_diffrn_reflns_theta_max         28.282
_diffrn_reflns_theta_min         2.018
_diffrn_ambient_environment      N~2~
_diffrn_ambient_temperature      100
_diffrn_detector                 'HPC area detector'
_diffrn_detector_area_resol_mean 10.0
_diffrn_detector_type            'Dectris Pilatus3 R 200K'
_diffrn_measured_fraction_theta_full 1.000
_diffrn_measured_fraction_theta_max 0.999
_diffrn_measurement_details      
;
List of Runs (angles in degrees, time in seconds):

  # Type    Start    End  Width  t~exp~   \w     \q     \k     \f   Frames
#--------------------------------------------------------------------------
  1  \w     -8.00  85.00   0.50   15.00    --    6.66  37.00 150.00  186
  2  \w     -9.00  59.00   0.50   15.00    --    6.66  57.00 -30.00  136
  3  \w    -25.00  30.00   0.50   15.00    --    6.66 -77.00-180.00  110
  4  \w    -25.00  30.00   0.50   15.00    --    6.66 -77.00  30.00  110
  5  \w     -7.00  75.00   0.50   15.00    --    6.66  37.00  60.00  164
  6  \w    -44.00   7.00   0.50   15.00    --   -6.97 -57.00 120.00  102
  7  \w    -25.00   4.00   0.50   15.00    --   -6.97 -77.00-120.00   58
  8  \w    -31.00  -6.00   0.50   15.00    --   -6.97  77.00-150.00   50
  9  \w    -44.00 -13.00   0.50   15.00    --   -6.97 -57.00  60.00   62
 10  \w    -17.00  56.00   0.50   15.00    --   -6.97   0.00  90.00  146
 11  \w    -85.00 -47.00   0.50   15.00    --   -6.97   0.00  90.00   76
;
_diffrn_measurement_device       '\k-geometry diffractometer'
_diffrn_measurement_device_type  'Rigaku XtaLAB Synergy-S'
_diffrn_measurement_method       '\w scans'
_diffrn_orient_matrix_type       
'CrysAlisPro convention (1999,Acta A55,543-557)'
_diffrn_orient_matrix_UB_11      -0.0130346000
_diffrn_orient_matrix_UB_12      -0.0031922000
_diffrn_orient_matrix_UB_13      -0.0501693000
_diffrn_orient_matrix_UB_21      0.0045106000
_diffrn_orient_matrix_UB_22      0.0576006000
_diffrn_orient_matrix_UB_23      -0.0029021000
_diffrn_orient_matrix_UB_31      0.0578356000
_diffrn_orient_matrix_UB_32      -0.0052284000
_diffrn_orient_matrix_UB_33      -0.0013783000
_diffrn_radiation_monochromator  mirror
_diffrn_radiation_probe          x-ray
_diffrn_radiation_type           'Mo K\a'
_diffrn_radiation_wavelength     0.71073
_diffrn_source                   'micro-focus sealed X-ray tube'
_diffrn_source_type              'PhotonJet (Mo) X-ray Source'
_reflns_Friedel_coverage         0.903
_reflns_Friedel_fraction_full    0.996
_reflns_Friedel_fraction_max     0.990
_reflns_number_gt                9495
_reflns_number_total             10356
_reflns_threshold_expression     'I > 2\s(I)'
_computing_cell_refinement       'CrysAlisPro 1.171.42.72a (Rigaku OD, 2022)'
_computing_data_collection       'CrysAlisPro 1.171.42.72a (Rigaku OD, 2022)'
_computing_data_reduction        'CrysAlisPro 1.171.42.72a (Rigaku OD, 2022)'
_computing_molecular_graphics    'Olex2 1.5 (Dolomanov et al., 2009)'
_computing_publication_material  'Olex2 1.5 (Dolomanov et al., 2009)'
_computing_structure_refinement  'SHELXL 2018/3 (Sheldrick, 2015)'
_computing_structure_solution    'SHELXT (Sheldrick, 2018)'
_refine_diff_density_max         0.634
_refine_diff_density_min         -0.560
_refine_diff_density_rms         0.053
_refine_ls_abs_structure_details 
;
 Flack x determined using 4057 quotients [(I+)-(I-)]/[(I+)+(I-)]
 (Parsons, Flack and Wagner, Acta Cryst. B69 (2013) 249-259).
;
_refine_ls_abs_structure_Flack   0.008(2)
_refine_ls_extinction_coef       .
_refine_ls_extinction_method     none
_refine_ls_goodness_of_fit_ref   1.053
_refine_ls_hydrogen_treatment    constr
_refine_ls_matrix_type           full
_refine_ls_number_parameters     516
_refine_ls_number_reflns         10356
_refine_ls_number_restraints     7
_refine_ls_R_factor_all          0.0389
_refine_ls_R_factor_gt           0.0332
_refine_ls_restrained_S_all      1.053
_refine_ls_shift/su_max          0.002
_refine_ls_shift/su_mean         0.000
_refine_ls_structure_factor_coef Fsqd
_refine_ls_weighting_details     
'w=1/[\s^2^(Fo^2^)+(0.0239P)^2^+1.3446P] where P=(Fo^2^+2Fc^2^)/3'
_refine_ls_weighting_scheme      calc
_refine_ls_wR_factor_gt          0.0719
_refine_ls_wR_factor_ref         0.0736
_atom_sites_solution_hydrogens   geom
_atom_sites_solution_primary     dual

loop_
_atom_site_label
_atom_site_type_symbol
_atom_site_fract_x
_atom_site_fract_y
_atom_site_fract_z
_atom_site_U_iso_or_equiv
_atom_site_adp_type
_atom_site_occupancy
_atom_site_site_symmetry_order
_atom_site_calc_flag
_atom_site_refinement_flags_posn
_atom_site_refinement_flags_adp
_atom_site_refinement_flags_occupancy
_atom_site_disorder_assembly
_atom_site_disorder_group
Br1 Br 0.81021(3) 0.75308(3) 0.73237(2) 0.03836(11) Uani 1 1 d . . . . .
S1 S 0.18375(5) 0.53966(6) 0.47077(5) 0.01694(14) Uani 1 1 d . . . . .
O1 O 0.17190(17) 0.53976(19) 0.36961(16) 0.0255(5) Uani 1 1 d . . . . .
O2 O 0.21605(18) 0.64042(17) 0.51906(17) 0.0243(5) Uani 1 1 d . . . . .
O3 O 0.42837(16) 0.34026(16) 0.51208(14) 0.0157(4) Uani 1 1 d . . . . .
O4 O 0.81096(16) 0.45808(19) 0.46613(16) 0.0231(5) Uani 1 1 d . . . . .
O5 O 0.68672(17) 0.38610(18) 0.34318(14) 0.0215(5) Uani 1 1 d . . . . .
O6 O 0.31076(18) 0.3106(2) 0.04366(17) 0.0299(5) Uani 1 1 d . . . . .
O7 O 0.49382(16) 0.2680(2) 0.09111(14) 0.0227(5) Uani 1 1 d . . . . .
O8 O 0.19760(18) 0.66138(18) 0.15929(15) 0.0225(5) Uani 1 1 d . . . . .
O9 O 0.08967(16) 0.55545(17) 0.04799(14) 0.0200(4) Uani 1 1 d . . . . .
N1 N 0.27432(18) 0.44049(19) 0.51897(17) 0.0139(5) Uani 1 1 d . . . . .
N2 N 0.62421(18) 0.4986(2) 0.44391(16) 0.0136(5) Uani 1 1 d . . . . .
N3 N 0.38700(18) 0.55801(19) 0.24241(16) 0.0146(5) Uani 1 1 d . . . . .
H3 H 0.336667 0.606512 0.251595 0.017 Uiso 1 1 calc R U . . .
N4 N 0.43055(19) 0.4059(2) 0.16433(16) 0.0160(5) Uani 1 1 d . . . . .
N5 N 0.25129(19) 0.4899(2) 0.11981(17) 0.0171(5) Uani 1 1 d . . . . .
H5 H 0.226561 0.432489 0.085270 0.021 Uiso 1 1 calc R U . . .
C1 C 0.0623(2) 0.4802(3) 0.5044(3) 0.0236(7) Uani 1 1 d . . . . .
H1a H 0.024647 0.534150 0.539062 0.028 Uiso 1 1 calc R U . . .
H1b H 0.008606 0.456218 0.447443 0.028 Uiso 1 1 calc R U . . .
C2 C 0.1019(2) 0.3830(2) 0.5676(2) 0.0148(5) Uani 1 1 d . . . . .
C3 C 0.0271(2) 0.2810(2) 0.5550(2) 0.0199(6) Uani 1 1 d . . . . .
H3c H 0.029446 0.243827 0.494162 0.024 Uiso 1 1 calc R U . . .
H3b H -0.051565 0.299575 0.557664 0.024 Uiso 1 1 calc R U . . .
C4 C 0.0807(2) 0.2091(2) 0.6409(2) 0.0183(6) Uani 1 1 d . . . . .
H4a H 0.025105 0.190335 0.680616 0.022 Uiso 1 1 calc R U . . .
H4b H 0.112030 0.140947 0.619517 0.022 Uiso 1 1 calc R U . . .
C5 C 0.1745(2) 0.2827(2) 0.6957(2) 0.0167(6) Uani 1 1 d . . . . .
H5a H 0.198280 0.263384 0.764216 0.020 Uiso 1 1 calc R U . . .
C6 C 0.2708(2) 0.2847(2) 0.6396(2) 0.0167(6) Uani 1 1 d . . . . .
H6a H 0.294876 0.209852 0.626665 0.020 Uiso 1 1 calc R U . . .
H6b H 0.335995 0.326056 0.673799 0.020 Uiso 1 1 calc R U . . .
C7 C 0.2160(2) 0.3434(2) 0.5469(2) 0.0135(5) Uani 1 1 d . . . . .
H7 H 0.202951 0.289766 0.493486 0.016 Uiso 1 1 calc R U . . .
C8 C 0.1251(2) 0.3989(2) 0.6778(2) 0.0182(6) Uani 1 1 d . . . . .
C9 C 0.0177(3) 0.4177(3) 0.7173(3) 0.0282(7) Uani 1 1 d . . . . .
H9a H -0.017138 0.486579 0.692399 0.042 Uiso 1 1 calc R U . . .
H9b H 0.036228 0.421307 0.786642 0.042 Uiso 1 1 calc R U . . .
H9c H -0.034632 0.357377 0.698042 0.042 Uiso 1 1 calc R U . . .
C10 C 0.2060(3) 0.4909(3) 0.7166(2) 0.0289(7) Uani 1 1 d . . . . .
H10a H 0.275207 0.483309 0.691428 0.043 Uiso 1 1 calc R U . . .
H10b H 0.223439 0.486725 0.785947 0.043 Uiso 1 1 calc R U . . .
H10c H 0.171181 0.561526 0.697233 0.043 Uiso 1 1 calc R U . . .
C11 C 0.3804(2) 0.4271(2) 0.49675(19) 0.0118(5) Uani 1 1 d . . . . .
C12 C 0.4336(2) 0.5249(2) 0.45742(19) 0.0123(5) Uani 1 1 d . . . . .
H12 H 0.374732 0.576810 0.425769 0.015 Uiso 1 1 calc R U . . .
C13 C 0.5148(2) 0.5821(2) 0.53596(19) 0.0140(5) Uani 1 1 d . . . . .
C14 C 0.4924(3) 0.6451(2) 0.6102(2) 0.0189(6) Uani 1 1 d . . . . .
H14 H 0.417590 0.655380 0.619067 0.023 Uiso 1 1 calc R U . . .
C15 C 0.5820(3) 0.6935(2) 0.6721(2) 0.0233(6) Uani 1 1 d . . . . .
H15 H 0.569164 0.737038 0.723714 0.028 Uiso 1 1 calc R U . . .
C16 C 0.6893(3) 0.6763(2) 0.6563(2) 0.0229(7) Uani 1 1 d . . . . .
C17 C 0.7149(2) 0.6105(2) 0.5848(2) 0.0179(6) Uani 1 1 d . . . . .
H17 H 0.789980 0.598004 0.577475 0.021 Uiso 1 1 calc R U . . .
C18 C 0.6242(2) 0.5638(2) 0.5244(2) 0.0150(6) Uani 1 1 d . . . . .
C19 C 0.7165(2) 0.4481(2) 0.4212(2) 0.0160(6) Uani 1 1 d . . . . .
C20 C 0.7766(3) 0.3266(3) 0.3111(3) 0.0326(8) Uani 1 1 d . . . . .
H20a H 0.746009 0.258488 0.279193 0.039 Uiso 0.75 1 calc R U P A 1
H20b H 0.834221 0.306236 0.366718 0.039 Uiso 0.75 1 calc R U P A 1
H20c H 0.846725 0.368904 0.329574 0.039 Uiso 0.25 1 calc R U P B 2
H20d H 0.787084 0.256161 0.345464 0.039 Uiso 0.25 1 calc R U P B 2
C21 C 0.8290(4) 0.3921(4) 0.2451(3) 0.0264(9) Uani 0.75 1 d . U P C 1
H21a H 0.892001 0.350111 0.228199 0.032 Uiso 0.75 1 calc R U P C 1
H21b H 0.860245 0.459582 0.277784 0.032 Uiso 0.75 1 calc R U P C 1
C22 C 0.7488(4) 0.4232(4) 0.1549(3) 0.0459(11) Uani 1 1 d . . . . .
H22a H 0.719202 0.356912 0.120914 0.069 Uiso 0.75 1 calc R U P C 1
H22b H 0.788580 0.466877 0.114514 0.069 Uiso 0.75 1 calc R U P C 1
H22c H 0.686726 0.466046 0.170801 0.069 Uiso 0.75 1 calc R U P C 1
H22d H 0.705726 0.477854 0.182772 0.069 Uiso 0.25 1 calc R U P C 2
H22e H 0.709502 0.405541 0.090606 0.069 Uiso 0.25 1 calc R U P C 2
H22f H 0.823175 0.452546 0.152172 0.069 Uiso 0.25 1 calc R U P C 2
C23 C 0.5093(2) 0.4879(2) 0.38766(18) 0.0117(5) Uani 1 1 d . . . . .
H23 H 0.493104 0.410380 0.367633 0.014 Uiso 1 1 calc R U . . .
C24 C 0.4985(2) 0.5632(2) 0.30101(19) 0.0141(5) Uani 1 1 d . . . . .
H24a H 0.514553 0.639352 0.322635 0.017 Uiso 1 1 calc R U . . .
H24b H 0.554646 0.541861 0.262590 0.017 Uiso 1 1 calc R U . . .
C25 C 0.3581(2) 0.4822(2) 0.17510(19) 0.0135(5) Uani 1 1 d . . . . .
C26 C 0.4021(2) 0.3280(2) 0.09450(19) 0.0168(6) Uani 1 1 d . . . . .
C27 C 0.4906(3) 0.1742(3) 0.0270(2) 0.0261(7) Uani 1 1 d . . . . .
C28 C 0.6123(3) 0.1372(4) 0.0459(4) 0.0551(13) Uani 1 1 d . . . . .
H28a H 0.659162 0.194748 0.026215 0.083 Uiso 1 1 calc R U . . .
H28b H 0.619391 0.070489 0.009827 0.083 Uiso 1 1 calc R U . . .
H28c H 0.636658 0.122709 0.113710 0.083 Uiso 1 1 calc R U . . .
C29 C 0.4537(4) 0.2080(4) -0.0755(3) 0.0511(11) Uani 1 1 d . . . . .
H29a H 0.374338 0.228464 -0.086821 0.077 Uiso 1 1 calc R U . . .
H29b H 0.464352 0.146828 -0.116988 0.077 Uiso 1 1 calc R U . . .
H29c H 0.498535 0.270446 -0.089149 0.077 Uiso 1 1 calc R U . . .
C30 C 0.4174(4) 0.0859(3) 0.0560(3) 0.0435(10) Uani 1 1 d . . . . .
H30a H 0.441265 0.070510 0.123765 0.065 Uiso 1 1 calc R U . . .
H30b H 0.424205 0.019521 0.019436 0.065 Uiso 1 1 calc R U . . .
H30c H 0.339244 0.110419 0.043707 0.065 Uiso 1 1 calc R U . . .
C31 C 0.1805(2) 0.5783(2) 0.1138(2) 0.0174(6) Uani 1 1 d . . . . .
C32 C 0.0017(2) 0.6398(3) 0.0188(2) 0.0199(6) Uani 1 1 d . . . . .
C33 C -0.0480(3) 0.6766(3) 0.1028(2) 0.0297(7) Uani 1 1 d . . . . .
H33a H -0.068391 0.612545 0.136709 0.045 Uiso 1 1 calc R U . . .
H33b H -0.115046 0.720771 0.080298 0.045 Uiso 1 1 calc R U . . .
H33c H 0.007221 0.720426 0.145542 0.045 Uiso 1 1 calc R U . . .
C34 C -0.0842(3) 0.5769(3) -0.0516(2) 0.0253(7) Uani 1 1 d . . . . .
H34a H -0.050542 0.554082 -0.105393 0.038 Uiso 1 1 calc R U . . .
H34b H -0.149070 0.623736 -0.074283 0.038 Uiso 1 1 calc R U . . .
H34c H -0.108288 0.512243 -0.020546 0.038 Uiso 1 1 calc R U . . .
C35 C 0.0511(3) 0.7336(3) -0.0286(2) 0.0323(8) Uani 1 1 d . . . . .
H35a H 0.107818 0.770951 0.018159 0.049 Uiso 1 1 calc R U . . .
H35b H -0.008463 0.785206 -0.054515 0.049 Uiso 1 1 calc R U . . .
H35c H 0.085856 0.705303 -0.079944 0.049 Uiso 1 1 calc R U . . .
O10 O 0.4393(2) 0.8276(2) 0.25821(18) 0.0370(6) Uani 1 1 d . . . . .
C36 C 0.3456(2) 0.8488(2) 0.2716(2) 0.0200(6) Uani 1 1 d . . . . .
C37 C 0.2650(3) 0.9142(3) 0.2007(2) 0.0235(6) Uani 1 1 d . . . . .
H37a H 0.258579 0.988084 0.225300 0.035 Uiso 1 1 calc R U . . .
H37b H 0.191357 0.878872 0.189561 0.035 Uiso 1 1 calc R U . . .
H37c H 0.292708 0.918275 0.140896 0.035 Uiso 1 1 calc R U . . .
C38 C 0.3048(3) 0.8101(3) 0.3577(2) 0.0212(6) Uani 1 1 d . . . . .
H38a H 0.256725 0.745976 0.341549 0.032 Uiso 1 1 calc R U . . .
H38b H 0.261955 0.868405 0.381140 0.032 Uiso 1 1 calc R U . . .
H38c H 0.369057 0.790432 0.407058 0.032 Uiso 1 1 calc R U . . .
C21* C 0.7627(13) 0.3071(14) 0.2233(11) 0.038(3) Uani 0.25 1 d . U P C 2
H21c H 0.694767 0.261526 0.204647 0.046 Uiso 0.25 1 calc R U P C 2
H21d H 0.827480 0.264555 0.210401 0.046 Uiso 0.25 1 calc R U P C 2

loop_
_atom_site_aniso_label
_atom_site_aniso_U_11
_atom_site_aniso_U_22
_atom_site_aniso_U_33
_atom_site_aniso_U_23
_atom_site_aniso_U_13
_atom_site_aniso_U_12
Br1 0.0512(2) 0.03020(17) 0.02514(15) -0.00292(16) -0.01461(14) -0.01619(18)
S1 0.0104(3) 0.0139(3) 0.0275(4) 0.0070(3) 0.0061(3) 0.0034(3)
O1 0.0195(10) 0.0299(12) 0.0264(11) 0.0105(10) 0.0024(8) 0.0047(10)
O2 0.0220(11) 0.0139(10) 0.0391(13) 0.0020(9) 0.0114(9) 0.0037(8)
O3 0.0145(9) 0.0125(9) 0.0212(10) 0.0034(8) 0.0061(8) 0.0032(8)
O4 0.0094(9) 0.0323(13) 0.0280(12) 0.0071(10) 0.0043(8) 0.0031(9)
O5 0.0205(10) 0.0283(12) 0.0180(10) 0.0004(9) 0.0096(8) 0.0104(9)
O6 0.0206(11) 0.0332(13) 0.0316(12) -0.0145(10) -0.0065(9) 0.0066(10)
O7 0.0178(9) 0.0263(12) 0.0237(10) -0.0085(9) 0.0035(8) 0.0048(9)
O8 0.0209(10) 0.0189(11) 0.0238(11) -0.0049(9) -0.0056(8) 0.0032(8)
O9 0.0158(9) 0.0214(11) 0.0199(10) -0.0060(8) -0.0039(8) 0.0039(8)
N1 0.0088(10) 0.0119(11) 0.0218(12) 0.0031(9) 0.0051(9) 0.0015(8)
N2 0.0082(10) 0.0183(12) 0.0138(11) 0.0023(9) 0.0009(8) 0.0007(9)
N3 0.0109(10) 0.0170(12) 0.0146(11) -0.0015(9) -0.0006(8) 0.0027(9)
N4 0.0169(11) 0.0174(12) 0.0128(11) -0.0004(9) 0.0008(9) -0.0004(9)
N5 0.0148(11) 0.0166(12) 0.0174(12) -0.0034(10) -0.0036(9) 0.0000(9)
C1 0.0100(12) 0.0218(16) 0.0413(19) 0.0131(14) 0.0102(12) 0.0021(11)
C2 0.0086(12) 0.0135(13) 0.0228(14) 0.0029(11) 0.0042(10) -0.0004(10)
C3 0.0135(13) 0.0197(16) 0.0260(15) 0.0033(11) 0.0026(11) -0.0045(11)
C4 0.0148(13) 0.0145(13) 0.0269(15) 0.0018(11) 0.0069(11) -0.0018(11)
C5 0.0149(13) 0.0186(15) 0.0177(13) 0.0021(10) 0.0054(10) -0.0008(10)
C6 0.0133(12) 0.0173(14) 0.0198(13) 0.0046(10) 0.0037(10) 0.0002(10)
C7 0.0113(12) 0.0117(12) 0.0185(13) 0.0009(10) 0.0052(10) -0.0006(10)
C8 0.0162(13) 0.0164(14) 0.0242(15) -0.0020(12) 0.0092(11) -0.0008(11)
C9 0.0271(16) 0.0237(17) 0.0397(19) -0.0017(14) 0.0214(15) 0.0043(13)
C10 0.0349(18) 0.0237(17) 0.0310(18) -0.0098(14) 0.0137(14) -0.0104(14)
C11 0.0098(12) 0.0147(13) 0.0113(12) -0.0022(10) 0.0027(10) -0.0009(10)
C12 0.0100(11) 0.0119(13) 0.0152(12) 0.0009(10) 0.0027(9) -0.0002(10)
C13 0.0188(13) 0.0100(12) 0.0132(12) 0.0018(10) 0.0025(10) -0.0024(10)
C14 0.0269(14) 0.0141(13) 0.0172(13) 0.0014(11) 0.0077(11) 0.0009(11)
C15 0.0428(18) 0.0128(14) 0.0144(14) -0.0006(11) 0.0053(13) 0.0006(13)
C16 0.0329(17) 0.0154(14) 0.0157(14) 0.0035(11) -0.0073(12) -0.0102(12)
C17 0.0205(14) 0.0144(14) 0.0164(13) 0.0048(11) -0.0028(11) -0.0038(11)
C18 0.0162(13) 0.0112(13) 0.0158(13) 0.0047(10) -0.0016(10) -0.0006(10)
C19 0.0154(13) 0.0170(14) 0.0172(13) 0.0070(11) 0.0066(11) 0.0025(11)
C20 0.0358(18) 0.035(2) 0.0329(18) 0.0062(15) 0.0208(15) 0.0212(16)
C21 0.022(2) 0.036(2) 0.025(2) -0.0066(18) 0.0138(17) -0.0053(18)
C22 0.044(2) 0.070(3) 0.0269(19) 0.0127(19) 0.0141(17) 0.008(2)
C23 0.0101(11) 0.0124(13) 0.0121(12) -0.0014(10) 0.0006(9) -0.0002(10)
C24 0.0125(12) 0.0148(14) 0.0141(13) 0.0004(10) 0.0003(10) -0.0023(10)
C25 0.0141(12) 0.0158(13) 0.0107(12) 0.0021(10) 0.0025(10) -0.0016(10)
C26 0.0182(13) 0.0189(14) 0.0133(13) -0.0011(11) 0.0032(10) 0.0007(11)
C27 0.0273(16) 0.0263(17) 0.0263(16) -0.0107(13) 0.0092(13) 0.0026(13)
C28 0.032(2) 0.055(3) 0.076(3) -0.037(2) 0.004(2) 0.0138(19)
C29 0.081(3) 0.052(3) 0.0240(19) -0.0093(18) 0.020(2) 0.010(2)
C30 0.051(2) 0.0270(19) 0.058(3) -0.0134(18) 0.023(2) -0.0048(18)
C31 0.0171(13) 0.0184(14) 0.0162(13) -0.0003(11) 0.0017(11) -0.0004(11)
C32 0.0136(13) 0.0237(15) 0.0203(15) -0.0006(12) -0.0022(11) 0.0064(11)
C33 0.0228(16) 0.0363(19) 0.0290(17) -0.0083(15) 0.0022(13) 0.0045(14)
C34 0.0164(14) 0.0332(18) 0.0237(16) -0.0059(13) -0.0030(12) 0.0018(12)
C35 0.0270(16) 0.036(2) 0.0312(17) 0.0098(15) -0.0028(13) -0.0011(14)
O10 0.0255(12) 0.0525(17) 0.0346(14) 0.0068(12) 0.0095(10) 0.0109(12)
C36 0.0219(14) 0.0151(14) 0.0224(15) -0.0017(12) 0.0022(12) -0.0012(11)
C37 0.0250(15) 0.0208(16) 0.0247(16) 0.0030(12) 0.0048(12) 0.0008(12)
C38 0.0258(15) 0.0184(15) 0.0190(14) -0.0002(12) 0.0032(12) -0.0004(12)
C21* 0.033(7) 0.043(7) 0.040(7) -0.008(6) 0.013(6) 0.014(6)

loop_
_geom_bond_atom_site_label_1
_geom_bond_atom_site_label_2
_geom_bond_distance
_geom_bond_site_symmetry_2
_geom_bond_publ_flag
Br1 C16 1.906(3) . ?
S1 O1 1.433(2) . ?
S1 O2 1.433(2) . ?
S1 N1 1.696(2) . ?
S1 C1 1.791(3) . ?
O3 C11 1.212(3) . ?
O4 C19 1.212(4) . ?
O5 C19 1.345(4) . ?
O5 C20 1.457(4) . ?
O6 C26 1.227(4) . ?
O7 C26 1.343(4) . ?
O7 C27 1.469(4) . ?
O8 C31 1.205(4) . ?
O9 C31 1.341(3) . ?
O9 C32 1.489(3) . ?
N1 C7 1.478(3) . ?
N1 C11 1.394(3) . ?
N2 C18 1.405(4) . ?
N2 C19 1.373(4) . ?
N2 C23 1.482(3) . ?
N3 C24 1.455(3) . ?
N3 C25 1.338(4) . ?
N4 C25 1.313(4) . ?
N4 C26 1.380(4) . ?
N5 C25 1.392(3) . ?
N5 C31 1.375(4) . ?
C1 C2 1.519(4) . ?
C2 C3 1.536(4) . ?
C2 C7 1.548(4) . ?
C2 C8 1.567(4) . ?
C3 C4 1.555(4) . ?
C4 C5 1.547(4) . ?
C5 C6 1.540(4) . ?
C5 C8 1.547(4) . ?
C6 C7 1.548(4) . ?
C8 C9 1.535(4) . ?
C8 C10 1.530(4) . ?
C11 C12 1.519(4) . ?
C12 C13 1.522(4) . ?
C12 C23 1.550(4) . ?
C13 C14 1.384(4) . ?
C13 C18 1.388(4) . ?
C14 C15 1.400(4) . ?
C15 C16 1.381(5) . ?
C16 C17 1.386(5) . ?
C17 C18 1.390(4) . ?
C20 C21 1.474(5) . ?
C20 C21* 1.264(16) . ?
C21 C22 1.517(6) . ?
C22 C21* 1.719(17) . ?
C23 C24 1.535(4) . ?
C27 C28 1.520(5) . ?
C27 C29 1.514(5) . ?
C27 C30 1.507(5) . ?
C32 C33 1.515(4) . ?
C32 C34 1.519(4) . ?
C32 C35 1.515(5) . ?
O10 C36 1.217(4) . ?
C36 C37 1.504(4) . ?
C36 C38 1.494(4) . ?

loop_
_geom_angle_atom_site_label_1
_geom_angle_atom_site_label_2
_geom_angle_atom_site_label_3
_geom_angle
_geom_angle_site_symmetry_1
_geom_angle_site_symmetry_3
_geom_angle_publ_flag
O1 S1 O2 117.13(14) . . ?
O1 S1 N1 110.37(13) . . ?
O1 S1 C1 110.05(15) . . ?
O2 S1 N1 108.73(13) . . ?
O2 S1 C1 112.58(15) . . ?
N1 S1 C1 95.91(13) . . ?
C19 O5 C20 116.4(2) . . ?
C26 O7 C27 121.8(2) . . ?
C31 O9 C32 120.4(2) . . ?
C7 N1 S1 112.28(17) . . ?
C11 N1 S1 123.19(19) . . ?
C11 N1 C7 118.6(2) . . ?
C18 N2 C23 110.7(2) . . ?
C19 N2 C18 125.3(2) . . ?
C19 N2 C23 124.0(2) . . ?
C25 N3 C24 122.5(2) . . ?
C25 N4 C26 119.7(2) . . ?
C31 N5 C25 126.4(2) . . ?
C2 C1 S1 107.17(19) . . ?
C1 C2 C3 116.9(2) . . ?
C1 C2 C7 109.0(2) . . ?
C1 C2 C8 118.9(3) . . ?
C3 C2 C7 104.7(2) . . ?
C3 C2 C8 102.1(2) . . ?
C7 C2 C8 103.6(2) . . ?
C2 C3 C4 102.5(2) . . ?
C5 C4 C3 103.5(2) . . ?
C4 C5 C8 103.0(2) . . ?
C6 C5 C4 107.6(2) . . ?
C6 C5 C8 102.0(2) . . ?
C5 C6 C7 102.2(2) . . ?
N1 C7 C2 107.0(2) . . ?
N1 C7 C6 117.2(2) . . ?
C2 C7 C6 103.7(2) . . ?
C5 C8 C2 92.5(2) . . ?
C9 C8 C2 112.9(3) . . ?
C9 C8 C5 114.1(2) . . ?
C10 C8 C2 116.1(2) . . ?
C10 C8 C5 114.4(2) . . ?
C10 C8 C9 106.7(3) . . ?
O3 C11 N1 119.7(2) . . ?
O3 C11 C12 122.4(2) . . ?
N1 C11 C12 117.9(2) . . ?
C11 C12 C13 110.4(2) . . ?
C11 C12 C23 110.8(2) . . ?
C13 C12 C23 103.5(2) . . ?
C14 C13 C12 129.3(3) . . ?
C14 C13 C18 120.8(3) . . ?
C18 C13 C12 109.8(2) . . ?
C13 C14 C15 118.9(3) . . ?
C16 C15 C14 118.5(3) . . ?
C15 C16 Br1 118.8(2) . . ?
C15 C16 C17 124.1(3) . . ?
C17 C16 Br1 117.1(2) . . ?
C16 C17 C18 116.0(3) . . ?
C13 C18 N2 109.7(2) . . ?
C13 C18 C17 121.6(3) . . ?
C17 C18 N2 128.6(3) . . ?
O4 C19 O5 125.4(3) . . ?
O4 C19 N2 124.2(3) . . ?
O5 C19 N2 110.4(2) . . ?
O5 C20 C21 111.8(3) . . ?
C21* C20 O5 116.3(7) . . ?
C20 C21 C22 113.6(3) . . ?
N2 C23 C12 103.6(2) . . ?
N2 C23 C24 108.5(2) . . ?
C24 C23 C12 112.2(2) . . ?
N3 C24 C23 111.7(2) . . ?
N3 C25 N5 117.1(2) . . ?
N4 C25 N3 119.2(2) . . ?
N4 C25 N5 123.7(3) . . ?
O6 C26 O7 123.2(3) . . ?
O6 C26 N4 128.9(3) . . ?
O7 C26 N4 108.0(2) . . ?
O7 C27 C28 102.2(3) . . ?
O7 C27 C29 111.3(3) . . ?
O7 C27 C30 109.6(3) . . ?
C29 C27 C28 110.8(3) . . ?
C30 C27 C28 110.0(3) . . ?
C30 C27 C29 112.5(3) . . ?
O8 C31 O9 126.4(3) . . ?
O8 C31 N5 126.1(3) . . ?
O9 C31 N5 107.6(2) . . ?
O9 C32 C33 110.8(2) . . ?
O9 C32 C34 101.7(2) . . ?
O9 C32 C35 109.2(2) . . ?
C33 C32 C34 110.7(3) . . ?
C35 C32 C33 112.5(3) . . ?
C35 C32 C34 111.5(3) . . ?
O10 C36 C37 121.0(3) . . ?
O10 C36 C38 121.9(3) . . ?
C38 C36 C37 117.0(3) . . ?
C20 C21* C22 113.2(11) . . ?

_shelx_res_file                  
;
TITL 1490_a.res in P2(1)
    1490.res
    created by SHELXL-2018/3 at 11:12:17 on 30-Nov-2022
REM Old TITL 1490 in P2(1)
REM SHELXT solution in P2(1)
REM R1 0.131, Rweak 0.052, Alpha 0.010, Orientation as input
REM Flack x = 0.061 ( 0.003 ) from Parsons' quotients
REM Formula found by SHELXT: C33 N5 O1 S Br
CELL 0.71073 12.1491 12.2447 14.3618 90 100.839 90
ZERR 2 0.0003 0.0003 0.0004 0 0.002 0
LATT -1
SYMM -X,0.5+Y,-Z
SFAC C H Br N O S
UNIT 76 112 2 10 20 2
SIMU 0.01 0.02 2 C21* C21

L.S. 4
PLAN  8
SIZE 0.28 0.23 0.07
TEMP -173.15
fmap 2
acta
REM <olex2.extras>
REM <HklSrc "%.\\1490.hkl">
REM </olex2.extras>

WGHT    0.023900    1.344600
FVAR       0.55203
BR1   3    0.810212    0.753080    0.732374    11.00000    0.05124    0.03020 =
         0.02514   -0.00292   -0.01461   -0.01619
S1    6    0.183750    0.539663    0.470772    11.00000    0.01042    0.01391 =
         0.02748    0.00696    0.00611    0.00341
O1    5    0.171901    0.539763    0.369610    11.00000    0.01945    0.02987 =
         0.02641    0.01047    0.00237    0.00466
O2    5    0.216050    0.640419    0.519056    11.00000    0.02203    0.01390 =
         0.03910    0.00198    0.01139    0.00375
O3    5    0.428367    0.340258    0.512083    11.00000    0.01454    0.01246 =
         0.02118    0.00336    0.00612    0.00315
O4    5    0.810957    0.458077    0.466132    11.00000    0.00937    0.03230 =
         0.02795    0.00709    0.00435    0.00312
O5    5    0.686722    0.386097    0.343184    11.00000    0.02054    0.02827 =
         0.01805    0.00035    0.00965    0.01035
O6    5    0.310764    0.310640    0.043658    11.00000    0.02058    0.03318 =
         0.03162   -0.01454   -0.00649    0.00658
O7    5    0.493817    0.268015    0.091109    11.00000    0.01785    0.02632 =
         0.02366   -0.00851    0.00351    0.00478
O8    5    0.197598    0.661385    0.159286    11.00000    0.02090    0.01893 =
         0.02379   -0.00486   -0.00560    0.00321
O9    5    0.089675    0.555449    0.047986    11.00000    0.01583    0.02137 =
         0.01991   -0.00599   -0.00389    0.00393
N1    4    0.274316    0.440491    0.518971    11.00000    0.00885    0.01190 =
         0.02179    0.00309    0.00514    0.00153
N2    4    0.624215    0.498601    0.443913    11.00000    0.00820    0.01827 =
         0.01379    0.00225    0.00094    0.00067
N3    4    0.387002    0.558008    0.242414    11.00000    0.01090    0.01702 =
         0.01463   -0.00154   -0.00057    0.00269
AFIX  43
H3    2    0.336667    0.606512    0.251595    11.00000   -1.20000
AFIX   0
N4    4    0.430553    0.405861    0.164328    11.00000    0.01687    0.01739 =
         0.01284   -0.00039    0.00083   -0.00040
N5    4    0.251286    0.489898    0.119810    11.00000    0.01481    0.01659 =
         0.01744   -0.00341   -0.00362    0.00000
AFIX  43
H5    2    0.226561    0.432489    0.085270    11.00000   -1.20000
AFIX   0
C1    1    0.062336    0.480197    0.504373    11.00000    0.00996    0.02182 =
         0.04125    0.01307    0.01019    0.00213
AFIX  23
H1A   2    0.024647    0.534150    0.539062    11.00000   -1.20000
H1B   2    0.008606    0.456218    0.447443    11.00000   -1.20000
AFIX   0
C2    1    0.101942    0.382991    0.567576    11.00000    0.00864    0.01348 =
         0.02276    0.00288    0.00417   -0.00035
C3    1    0.027078    0.280972    0.554981    11.00000    0.01349    0.01968 =
         0.02603    0.00334    0.00258   -0.00449
AFIX  23
H3A   2    0.029446    0.243827    0.494162    11.00000   -1.20000
H3B   2   -0.051565    0.299575    0.557664    11.00000   -1.20000
AFIX   0
C4    1    0.080712    0.209143    0.640881    11.00000    0.01476    0.01453 =
         0.02692    0.00177    0.00691   -0.00183
AFIX  23
H4A   2    0.025105    0.190335    0.680616    11.00000   -1.20000
H4B   2    0.112030    0.140947    0.619517    11.00000   -1.20000
AFIX   0
C5    1    0.174541    0.282669    0.695718    11.00000    0.01486    0.01861 =
         0.01766    0.00207    0.00535   -0.00079
AFIX  13
H5A   2    0.198280    0.263384    0.764216    11.00000   -1.20000
AFIX   0
C6    1    0.270755    0.284680    0.639563    11.00000    0.01334    0.01733 =
         0.01979    0.00464    0.00370    0.00020
AFIX  23
H6A   2    0.294876    0.209852    0.626665    11.00000   -1.20000
H6B   2    0.335995    0.326056    0.673799    11.00000   -1.20000
AFIX   0
C7    1    0.215966    0.343421    0.546925    11.00000    0.01129    0.01169 =
         0.01849    0.00086    0.00523   -0.00057
AFIX  13
H7    2    0.202951    0.289766    0.493486    11.00000   -1.20000
AFIX   0
C8    1    0.125066    0.398851    0.677790    11.00000    0.01618    0.01637 =
         0.02424   -0.00199    0.00917   -0.00085
C9    1    0.017675    0.417735    0.717288    11.00000    0.02706    0.02372 =
         0.03974   -0.00167    0.02143    0.00432
AFIX 137
H9A   2   -0.017138    0.486579    0.692399    11.00000   -1.50000
H9B   2    0.036228    0.421307    0.786642    11.00000   -1.50000
H9C   2   -0.034632    0.357377    0.698042    11.00000   -1.50000
AFIX   0
C10   1    0.205996    0.490872    0.716586    11.00000    0.03489    0.02368 =
         0.03096   -0.00978    0.01370   -0.01038
AFIX 137
H10A  2    0.275207    0.483309    0.691428    11.00000   -1.50000
H10B  2    0.223439    0.486725    0.785947    11.00000   -1.50000
H10C  2    0.171181    0.561526    0.697233    11.00000   -1.50000
AFIX   0
C11   1    0.380400    0.427070    0.496752    11.00000    0.00978    0.01470 =
         0.01127   -0.00218    0.00265   -0.00094
C12   1    0.433583    0.524879    0.457423    11.00000    0.01001    0.01194 =
         0.01517    0.00095    0.00275   -0.00017
AFIX  13
H12   2    0.374732    0.576810    0.425769    11.00000   -1.20000
AFIX   0
C13   1    0.514766    0.582071    0.535965    11.00000    0.01876    0.01000 =
         0.01317    0.00184    0.00251   -0.00243
C14   1    0.492446    0.645101    0.610220    11.00000    0.02687    0.01414 =
         0.01721    0.00142    0.00772    0.00092
AFIX  43
H14   2    0.417590    0.655380    0.619067    11.00000   -1.20000
AFIX   0
C15   1    0.581954    0.693452    0.672067    11.00000    0.04277    0.01280 =
         0.01436   -0.00057    0.00531    0.00059
AFIX  43
H15   2    0.569164    0.737038    0.723714    11.00000   -1.20000
AFIX   0
C16   1    0.689268    0.676347    0.656290    11.00000    0.03292    0.01540 =
         0.01568    0.00351   -0.00732   -0.01019
C17   1    0.714902    0.610498    0.584794    11.00000    0.02047    0.01444 =
         0.01636    0.00480   -0.00276   -0.00376
AFIX  43
H17   2    0.789980    0.598004    0.577475    11.00000   -1.20000
AFIX   0
C18   1    0.624198    0.563826    0.524434    11.00000    0.01618    0.01123 =
         0.01577    0.00470   -0.00156   -0.00061
C19   1    0.716531    0.448109    0.421190    11.00000    0.01535    0.01698 =
         0.01716    0.00700    0.00657    0.00255
C20   1    0.776552    0.326621    0.311133    11.00000    0.03581    0.03455 =
         0.03291    0.00624    0.02082    0.02124
PART 1
AFIX  23
H20A  2    0.746009    0.258488    0.279193    10.75000   -1.20000
H20B  2    0.834221    0.306236    0.366718    10.75000   -1.20000
AFIX  23
PART 2
H20C  2    0.846725    0.368904    0.329574    10.25000   -1.20000
H20D  2    0.787084    0.256161    0.345464    10.25000   -1.20000
AFIX   0
PART 1
C21   1    0.828959    0.392106    0.245122    10.75000    0.02193    0.03604 =
         0.02491   -0.00663    0.01378   -0.00531
AFIX  23
H21A  2    0.892001    0.350111    0.228199    10.75000   -1.20000
H21B  2    0.860245    0.459582    0.277784    10.75000   -1.20000
AFIX   0
PART 0
C22   1    0.748774    0.423239    0.154853    11.00000    0.04416    0.06961 =
         0.02694    0.01266    0.01411    0.00828
PART 1
AFIX 137
H22A  2    0.719202    0.356912    0.120914    10.75000   -1.50000
H22B  2    0.788580    0.466877    0.114514    10.75000   -1.50000
H22C  2    0.686726    0.466046    0.170801    10.75000   -1.50000
AFIX 137
PART 2
H22D  2    0.705726    0.477854    0.182772    10.25000   -1.50000
H22E  2    0.709502    0.405541    0.090606    10.25000   -1.50000
H22F  2    0.823175    0.452546    0.152172    10.25000   -1.50000
AFIX   0
PART 0
C23   1    0.509276    0.487853    0.387660    11.00000    0.01006    0.01236 =
         0.01207   -0.00141    0.00064   -0.00020
AFIX  13
H23   2    0.493104    0.410380    0.367633    11.00000   -1.20000
AFIX   0
C24   1    0.498490    0.563249    0.301011    11.00000    0.01247    0.01482 =
         0.01410    0.00040    0.00027   -0.00227
AFIX  23
H24A  2    0.514553    0.639352    0.322635    11.00000   -1.20000
H24B  2    0.554646    0.541861    0.262590    11.00000   -1.20000
AFIX   0
C25   1    0.358122    0.482224    0.175098    11.00000    0.01410    0.01581 =
         0.01071    0.00211    0.00247   -0.00161
C26   1    0.402112    0.328015    0.094499    11.00000    0.01821    0.01889 =
         0.01331   -0.00109    0.00320    0.00066
C27   1    0.490635    0.174164    0.026994    11.00000    0.02732    0.02630 =
         0.02633   -0.01067    0.00917    0.00257
C28   1    0.612266    0.137248    0.045863    11.00000    0.03191    0.05475 =
         0.07622   -0.03686    0.00392    0.01384
AFIX 137
H28A  2    0.659162    0.194748    0.026215    11.00000   -1.50000
H28B  2    0.619391    0.070489    0.009827    11.00000   -1.50000
H28C  2    0.636658    0.122709    0.113710    11.00000   -1.50000
AFIX   0
C29   1    0.453709    0.207955   -0.075531    11.00000    0.08148    0.05173 =
         0.02405   -0.00927    0.02013    0.01034
AFIX 137
H29A  2    0.374338    0.228464   -0.086821    11.00000   -1.50000
H29B  2    0.464352    0.146828   -0.116988    11.00000   -1.50000
H29C  2    0.498535    0.270446   -0.089149    11.00000   -1.50000
AFIX   0
C30   1    0.417438    0.085941    0.056012    11.00000    0.05051    0.02696 =
         0.05785   -0.01339    0.02284   -0.00476
AFIX 137
H30A  2    0.441265    0.070510    0.123765    11.00000   -1.50000
H30B  2    0.424205    0.019521    0.019436    11.00000   -1.50000
H30C  2    0.339244    0.110419    0.043707    11.00000   -1.50000
AFIX   0
C31   1    0.180528    0.578331    0.113814    11.00000    0.01712    0.01836 =
         0.01623   -0.00034    0.00171   -0.00044
C32   1    0.001709    0.639799    0.018814    11.00000    0.01365    0.02367 =
         0.02032   -0.00056   -0.00217    0.00640
C33   1   -0.048018    0.676638    0.102752    11.00000    0.02281    0.03628 =
         0.02895   -0.00829    0.00224    0.00450
AFIX 137
H33A  2   -0.068391    0.612545    0.136709    11.00000   -1.50000
H33B  2   -0.115046    0.720771    0.080298    11.00000   -1.50000
H33C  2    0.007221    0.720426    0.145542    11.00000   -1.50000
AFIX   0
C34   1   -0.084167    0.576883   -0.051600    11.00000    0.01643    0.03324 =
         0.02374   -0.00586   -0.00296    0.00180
AFIX 137
H34A  2   -0.050542    0.554082   -0.105393    11.00000   -1.50000
H34B  2   -0.149070    0.623736   -0.074283    11.00000   -1.50000
H34C  2   -0.108288    0.512243   -0.020546    11.00000   -1.50000
AFIX   0
C35   1    0.051090    0.733596   -0.028553    11.00000    0.02700    0.03557 =
         0.03123    0.00981   -0.00276   -0.00111
AFIX 137
H35A  2    0.107818    0.770951    0.018159    11.00000   -1.50000
H35B  2   -0.008463    0.785206   -0.054515    11.00000   -1.50000
H35C  2    0.085856    0.705303   -0.079944    11.00000   -1.50000
AFIX   0

O10   5    0.439266    0.827588    0.258206    11.00000    0.02545    0.05248 =
         0.03456    0.00679    0.00954    0.01086
C36   1    0.345634    0.848769    0.271567    11.00000    0.02185    0.01505 =
         0.02238   -0.00175    0.00223   -0.00119
C37   1    0.265049    0.914201    0.200653    11.00000    0.02503    0.02076 =
         0.02475    0.00299    0.00479    0.00080
AFIX 137
H37A  2    0.258579    0.988084    0.225300    11.00000   -1.50000
H37B  2    0.191357    0.878872    0.189561    11.00000   -1.50000
H37C  2    0.292708    0.918275    0.140896    11.00000   -1.50000
AFIX   0
C38   1    0.304832    0.810065    0.357743    11.00000    0.02578    0.01842 =
         0.01905   -0.00023    0.00317   -0.00042
AFIX 137
H38A  2    0.256725    0.745976    0.341549    11.00000   -1.50000
H38B  2    0.261955    0.868405    0.381140    11.00000   -1.50000
H38C  2    0.369057    0.790432    0.407058    11.00000   -1.50000
AFIX   0

PART 2
C21*  1    0.762664    0.307076    0.223275    10.25000    0.03340    0.04346 =
         0.04011   -0.00780    0.01285    0.01415
AFIX  23
H21C  2    0.694767    0.261526    0.204647    10.25000   -1.20000
H21D  2    0.827480    0.264555    0.210401    10.25000   -1.20000
AFIX   0
HKLF 4


REM  1490_a.res in P2(1)
REM wR2 = 0.0736, GooF = S = 1.053, Restrained GooF = 1.053 for all data
REM R1 = 0.0332 for 9495 Fo > 4sig(Fo) and 0.0389 for all 10356 data
REM 516 parameters refined using 7 restraints

END

WGHT      0.0236      1.3584

REM Highest difference peak  0.634,  deepest hole -0.560,  1-sigma level  0.053
Q1    1   0.6356  0.2526  0.2674  11.00000  0.05    0.61
Q2    1   0.7863  0.7432  0.7786  11.00000  0.05    0.47
Q3    1   0.8772  0.7499  0.7350  11.00000  0.05    0.43
Q4    1   0.7400  0.5370  0.4673  11.00000  0.05    0.35
Q5    1   0.6365  0.5458  0.4783  11.00000  0.05    0.32
Q6    1   0.1038  0.5268  0.4882  11.00000  0.05    0.24
Q7    1   0.1484  0.3374  0.6859  11.00000  0.05    0.24
Q8    1   0.2212  0.2985  0.6663  11.00000  0.05    0.23
;
_shelx_res_checksum              77814
_shelx_hkl_file                  
;
   0 -16   0 9.33066 7.93522   1
   0 -16  -1 6.53092 7.46398   1
   0 -16   1 6.37911 7.66265   1
   0 -16  -2 48.9628 8.35449   1
   0 -16   2 49.5655 8.36627   1
   0 -16  -3 68.6261 9.05313   1
   0 -16   3 94.9127 9.92374   1
   0 -15   0 0.42354 6.83614   1
   0 -15  -1 138.904 10.0161   1
   0 -15   1 106.396 9.74490   1
   0 -15  -2 41.4184 7.39839   1
   0 -15   2 37.9583 8.24455   1
   0 -15  -3 82.4255 8.70334   1
   0 -15   3 124.038 10.1311   1
   0 -15  -4 77.3544 8.80556   1
   0 -15   4 64.8597 9.12595   1
   0 -15  -5 15.5255 7.79498   1
   0 -15   5 21.7124 7.52445   1
   0 -15  -6 110.352 9.69878   1
   0 -15   6 94.3061 9.96165   1
   0 -15  -7 17.7601 7.25535   1
   0 -15   7 33.4852 8.88840   1
   0 -14   0 215.026 11.8845   1
   0 -14  -1 4.71199 6.22914   1
   0 -14   1 4.49820 6.74890   1
   0 -14  -2 99.4687 9.13670   1
   0 -14   2 110.437 9.03090   1
   0 -14  -3 9.07407 6.42679   1
   0 -14   3 13.8564 7.17080   1
   0 -14  -4 58.0290 7.30013   1
   0 -14   4 53.5152 8.44827   1
   0 -14  -5 65.4955 7.97619   1
   0 -14   5 56.1752 8.24091   1
   0 -14  -6 28.8527 7.22196   1
   0 -14   6 34.0600 7.91963   1
   0 -14  -7 22.0736 7.75994   1
   0 -14   7 18.6190 7.24261   1
   0 -14  -8 10.8018 7.47542   1
   0 -14   8 23.0233 7.89227   1
   0 -14  -9 29.5598 7.83453   1
   0 -14   9 36.7294 9.02339   1
   0 -13   0 0.75145 6.30115   1
   0 -13  -1 296.110 13.4668   1
   0 -13   1 264.884 13.6707   1
   0 -13   2 31.5822 6.98247   1
   0 -13  -2 36.8608 6.73025   1
   0 -13  -3 38.6182 6.72540   1
   0 -13   3 42.9592 7.38361   1
   0 -13   3 42.4991 6.50779   7
   0 -13  -4 118.294 8.85284   1
   0 -13   4 116.229 9.40404   1
   0 -13   4 118.037 8.47307   7
   0 -13  -5 244.394 11.9672   9
   0 -13  -5 280.880 13.0949   1
   0 -13   5 264.901 13.5653   1
   0 -13   5 274.649 13.0474   7
   0 -13  -6 2.12861 6.21290   1
   0 -13   6 17.8938 7.54366   1
   0 -13  -6 9.47964 5.28263   9
   0 -13  -7 169.458 10.4138   1
   0 -13   7 159.856 10.9421   1
   0 -13  -7 131.449 8.57013   9
   0 -13  -8 121.725 9.46610   1
   0 -13   8 124.068 10.5501   1
   0 -13  -8 128.679 11.8726  11
   0 -13  -9 193.926 11.0431   1
   0 -13   9 166.217 12.0880   1
   0 -13  -9 155.919 13.3978  11
   0 -13 -10 169.896 10.9386   1
   0 -13  10 154.595 11.9530   1
   0 -13 -10 161.372 13.5175  11
   0 -13 -11 72.6887 9.09572   1
   0 -13  11 89.6303 10.6784   1
   0 -13 -11 92.4091 12.0423  11
   0 -12   0 297.287 13.6667   1
   0 -12   0 304.466 10.6762   4
   0 -12   1 219.860 11.3115   1
   0 -12  -1 204.556 8.11580   4
   0 -12  -1 238.116 11.4870   1
   0 -12  -2 369.630 14.8506   1
   0 -12   2 337.471 14.0014   7
   0 -12   2 352.305 15.0627   1
   0 -12  -2 322.341 11.8879   4
   0 -12  -3 7.89581 5.83862   1
   0 -12   3 12.6670 5.24097   7
   0 -12  -3 6.98748 3.36855   4
   0 -12   3 6.04386 5.67472   1
   0 -12   4 81.2725 7.04141   7
   0 -12  -4 68.3787 6.46649   9
   0 -12  -4 83.4643 7.51309   1
   0 -12   4 84.9242 7.98520   1
   0 -12  -5 105.616 8.44736   2
   0 -12   5 95.5117 8.10052   7
   0 -12  -5 98.1618 8.19820   1
   0 -12   5 104.528 9.00896   1
   0 -12  -5 98.8921 7.18993   9
   0 -12   6 78.4005 7.68796   7
   0 -12  -6 96.3234 7.01164   9
   0 -12  -6 79.0081 8.14188   1
   0 -12  -6 71.1273 7.55934   2
   0 -12   6 73.9833 8.32203   1
   0 -12   7 186.092 11.2478   1
   0 -12  -7 171.084 10.8778   2
   0 -12   7 158.277 10.0471   7
   0 -12  -7 165.638 10.2070   1
   0 -12  -7 186.044 12.9487  11
   0 -12  -7 162.041 9.19759   9
   0 -12  -8 60.3076 9.81276  11
   0 -12   8 63.7460 8.87856   1
   0 -12  -8 65.8851 7.53699   1
   0 -12  -8 57.4195 6.27151   9
   0 -12  -9 145.853 9.70956   1
   0 -12   9 160.168 11.2335   1
   0 -12  -9 136.141 12.3063  11
   0 -12 -10 0.72914 6.79053   1
   0 -12  10 4.56703 7.97058   1
   0 -12 -10 2.01381 9.03252  11
   0 -12 -11 85.6728 9.14696   1
   0 -12  11 94.1323 10.1874   1
   0 -12 -11 61.0687 10.3575  11
   0 -12 -12 7.96022 7.64809   1
   0 -12  12 8.51825 8.85896   1
   0 -12 -12 2.19314 9.41653  11
   0 -11   0 3.21318 4.84527   1
   0 -11   0 1.76520 2.64021   4
   0 -11  -1 114.324 7.62388   1
   0 -11  -1 99.2325 5.01789   4
   0 -11   1 104.744 7.64342   1
   0 -11  -2 197.044 10.1987   1
   0 -11   2 188.907 10.5897   1
   0 -11  -2 200.311 7.89288   4
   0 -11   2 203.564 9.67749   7
   0 -11   3 19.8275 4.98449   7
   0 -11  -3 24.7105 4.97084   9
   0 -11  -3 10.6211 5.38832   1
   0 -11   3 25.7911 6.17149   1
   0 -11  -3 22.9354 3.42998   4
   0 -11   4 59.4006 6.13769   7
   0 -11   4 55.5020 6.87518   1
   0 -11  -4 61.9622 5.76075   9
   0 -11  -4 58.8125 6.46581   2
   0 -11  -4 67.8546 6.38481   1
   0 -11  -4 52.4120 4.43264   4
   0 -11  -5 243.917 11.7484   2
   0 -11  -5 213.250 9.98750   9
   0 -11  -5 232.060 10.9302   1
   0 -11   5 198.763 10.6760   7
   0 -11   5 225.750 11.5068   1
   0 -11   6 53.1018 7.36485   1
   0 -11   6 53.4938 6.65427   7
   0 -11  -6 47.9613 5.84005   9
   0 -11  -6 68.3738 6.69400   1
   0 -11  -6 47.6147 6.53383   2
   0 -11  -6 47.1660 7.55437  11
   0 -11   7 67.9095 8.16443   1
   0 -11  -7 56.5744 7.08930   2
   0 -11   7 68.1625 7.12549   7
   0 -11  -7 66.6509 6.18048   9
   0 -11  -7 59.5081 7.13605   1
   0 -11  -7 85.3281 9.19109  11
   0 -11   8 44.3187 7.78236   1
   0 -11  -8 40.7937 7.02509   2
   0 -11   8 30.4961 6.53295   7
   0 -11  -8 40.2073 5.80532   9
   0 -11  -8 58.9736 6.79541   1
   0 -11  -8 41.9522 7.97966  11
   0 -11  -9 58.3132 9.27983  11
   0 -11  -9 64.9045 6.79239   9
   0 -11   9 77.6331 8.86662   1
   0 -11  -9 66.6861 7.26314   1
   0 -11 -10 160.775 12.7352  11
   0 -11 -10 139.617 8.65495   9
   0 -11 -10 145.938 9.58165   1
   0 -11  10 157.100 11.1071   1
   0 -11 -11 5.19746 8.27940  11
   0 -11 -11 1.07659 6.54976   1
   0 -11  11 1.55423 7.20679   1
   0 -11 -12 89.0380 10.9479  11
   0 -11 -12 91.6320 8.57488   1
   0 -11 -13-1.40439 8.81413  11
   0 -10   0 475.525 15.8589   4
   0 -10   0 505.661 18.1896   1
   0 -10  -1 178.230 8.96044   1
   0 -10   1 169.207 6.69867   4
   0 -10  -1 164.736 6.87404   4
   0 -10   1 174.012 8.38906   7
   0 -10   1 191.085 9.35207   1
   0 -10   2 55.9419 5.94027   1
   0 -10  -2 53.6608 5.76891   1
   0 -10  -2 50.9077 5.08073   9
   0 -10  -2 52.0782 3.79008   4
   0 -10   2 49.5823 5.16930   7
   0 -10   3 105.936 7.02323   7
   0 -10  -3 108.342 7.49467   2
   0 -10   3 122.799 7.77611   1
   0 -10  -3 123.452 6.75075   9
   0 -10  -3 104.545 7.11481   1
   0 -10  -3 112.481 5.58847   4
   0 -10  -4 1126.16 37.1230   2
   0 -10   4 1072.05 36.6743   7
   0 -10  -4 1120.43 36.1413   9
   0 -10  -4 1116.55 36.7616   1
   0 -10   4 1147.28 37.4197   1
   0 -10   5 207.078 10.5990   1
   0 -10  -5 179.406 9.88199   2
   0 -10   5 186.451 9.80815   7
   0 -10  -5 193.165 9.04535   9
   0 -10  -5 199.555 9.62946   1
   0 -10  -5 191.972 11.7271  11
   0 -10   6 75.1388 7.47063   1
   0 -10  -6 79.3307 7.27360   2
   0 -10   6 87.4835 6.90848   7
   0 -10  -6 80.7825 5.95184   9
   0 -10  -6 85.0075 6.78360   1
   0 -10  -6 89.4787 8.67599  11
   0 -10   7 73.4459 7.49938   1
   0 -10  -7 62.7237 6.99749   2
   0 -10   7 76.7667 7.13897   7
   0 -10  -7 60.4957 5.87256   9
   0 -10  -7 75.8039 6.68777   1
   0 -10  -7 72.7901 8.64970  11
   0 -10   8 326.173 14.6997   1
   0 -10  -8 312.250 14.1497   2
   0 -10  -8 302.320 11.3860   8
   0 -10   8 276.969 13.5986   7
   0 -10  -8 302.411 12.7069   9
   0 -10  -8 315.324 15.4179  11
   0 -10  -8 316.065 13.2391   1
   0 -10  -9 294.565 13.0818   1
   0 -10  -9 279.698 13.8139   2
   0 -10   9 330.916 15.0110   1
   0 -10  -9 273.756 15.1712  11
   0 -10 -10 15.6040 6.30923   1
   0 -10 -10 16.4415 7.82993  11
   0 -10 -11 92.3539 7.97648   1
   0 -10 -11 71.3881 9.51922  11
   0 -10 -12 1.88400 8.36921  11
   0 -10 -13 16.5322 8.38752  11
   0 -10 -14 25.6783 9.36948  11
   0  -9   0 0.79132 3.98332   1
   0  -9   0-1.30499 2.18105   4
   0  -9   1 379.848 12.8051   4
   0  -9  -1 385.735 14.6444   1
   0  -9   1 401.769 14.9643   1
   0  -9  -1 386.026 12.9269   4
   0  -9   1 366.353 14.0931   7
   0  -9   2 3.53981 3.53138   7
   0  -9   2 6.68650 3.86676   1
   0  -9  -2 8.18693 3.79790   1
   0  -9  -2 3.80546 3.69195   9
   0  -9  -2 7.34468 3.78216   2
   0  -9  -2 8.96029 2.55728   4
   0  -9   3 344.574 13.7926   7
   0  -9   3 348.507 14.3427   1
   0  -9  -3 356.112 14.1909   2
   0  -9  -3 363.530 13.4247   9
   0  -9  -3 378.935 14.0743   1
   0  -9  -3 362.944 12.5956   4
   0  -9   4 103.916 7.09804   1
   0  -9  -4 100.866 6.96001   2
   0  -9   4 93.3576 6.34393   7
   0  -9  -4 102.237 5.99957   9
   0  -9  -4 96.6291 6.51328   1
   0  -9  -4 90.2631 7.69839  11
   0  -9   5 43.1538 5.61054   1
   0  -9  -5 40.1445 5.55178   2
   0  -9   5 45.2699 5.23426   7
   0  -9  -5 40.0188 4.48503   9
   0  -9  -5 43.4878 5.15438   1
   0  -9  -5 45.2614 6.54289  11
   0  -9   6 24.2080 5.69192   1
   0  -9  -6 23.5165 4.99633   2
   0  -9   6 18.8550 4.88899   7
   0  -9  -6 30.1963 4.46198   9
   0  -9  -6 22.7819 4.96704   1
   0  -9  -6 21.3784 6.24692  11
   0  -9  -7 713.885 25.9739   2
   0  -9  -7 710.256 27.3938  11
   0  -9  -7 719.233 24.8005   9
   0  -9   7 784.081 26.7003   1
   0  -9  -7 765.207 25.4777   1
   0  -9  -8 179.962 7.50475   8
   0  -9  -8 185.955 9.30877   1
   0  -9  -8 181.341 10.1424   2
   0  -9  -8 184.552 11.1904  11
   0  -9  -9 71.8628 4.39608   8
   0  -9  -9 75.5206 6.80708   1
   0  -9  -9 66.2400 8.40989  11
   0  -9  -9 62.6448 7.17162   2
   0  -9 -10 86.0462 7.07135   1
   0  -9 -10 91.4817 9.27243  11
   0  -9 -10 70.4407 7.66441   2
   0  -9 -11 7.45686 5.88783   1
   0  -9 -11 0.55142 7.10268  11
   0  -9 -12 213.677 13.3952  11
   0  -9 -13-9.20953 8.00972  11
   0  -9 -14 97.7317 10.8314  11
   0  -9 -15 1.36554 8.32237  11
   0  -8   0 223.465 9.38658   7
   0  -8   0 247.141 10.1267   1
   0  -8   0 237.971 8.39465   4
   0  -8   1 19.1582 3.31315   7
   0  -8  -1 23.4445 3.34307   9
   0  -8  -1 20.7265 2.35883   4
   0  -8   1 17.2697 2.29176   4
   0  -8   1 23.8335 3.96172   1
   0  -8  -1 19.3431 3.78863   1
   0  -8   2 555.146 19.4384   7
   0  -8   2 559.085 20.0070   1
   0  -8  -2 552.122 19.6756   2
   0  -8  -2 571.638 18.4020   4
   0  -8  -2 560.196 19.2122   9
   0  -8  -2 593.317 19.8173   1
   0  -8   3 28.5945 4.07627   1
   0  -8  -3 30.1212 4.09685   1
   0  -8  -3 37.4958 4.69713   2
   0  -8   3 32.3024 4.16467   7
   0  -8  -3 24.4325 3.49587   9
   0  -8  -3 37.9449 5.54275  11
   0  -8   4 72.3124 5.80029   1
   0  -8  -4 69.8641 5.26881   1
   0  -8   4 72.1678 5.32496   7
   0  -8  -4 71.2540 5.42055   2
   0  -8  -4 68.7550 4.56532   9
   0  -8  -4 60.6078 6.27966  11
   0  -8   5 33.5698 4.82160   1
   0  -8  -5 34.0207 4.44152   1
   0  -8  -5 34.0268 5.51285  11
   0  -8  -5 30.8277 4.69788   2
   0  -8   5 25.2395 4.03767   7
   0  -8  -5 34.8040 4.01592   9
   0  -8  -6 549.824 20.1463   2
   0  -8  -6 557.079 21.3897  11
   0  -8  -6 570.905 19.7906   1
   0  -8  -7 558.530 20.6724   2
   0  -8  -7 549.723 21.7051  11
   0  -8  -7 571.769 18.5368   8
   0  -8  -7 559.019 19.8371   1
   0  -8  -8 81.7118 6.74811   2
   0  -8  -8 67.0192 5.98002   1
   0  -8  -8 72.6622 4.22061   8
   0  -8  -8 76.1858 7.51666  11
   0  -8  -9 54.2588 5.77679   1
   0  -8  -9 56.2501 7.30666  11
   0  -8  -9 62.1503 6.72689   2
   0  -8 -10 25.8473 5.12033   1
   0  -8 -10 10.9952 6.63978  11
   0  -8 -10 18.3030 5.55870   2
   0  -8 -11 240.712 12.2060   2
   0  -8  11 216.493 10.3588   3
   0  -8 -11 249.125 13.6769  11
   0  -8  12 18.9414 5.15991   3
   0  -8 -12 22.1181 7.40707  11
   0  -8  12 21.2573 7.62001   5
   0  -8  13 162.223 9.21792   3
   0  -8 -13 156.575 12.1099  11
   0  -8  13 197.988 12.2528   5
   0  -8  14 2.18052 5.45772   3
   0  -8  14 12.9615 8.55573   5
   0  -8 -14 0.61086 7.88405  11
   0  -8  15 88.3254 7.64826   3
   0  -8  15 91.8327 11.0099   5
   0  -8 -15 98.1265 10.5825  11
   0  -8  16 23.6089 6.43051   3
   0  -8  16 24.7443 9.35223   5
   0  -8 -16 23.9343 9.57276  11
   0  -7   0 2.01521 1.77276   4
   0  -7   0-0.20471 2.97686   1
   0  -7   0-2.74702 2.67645   7
   0  -7  -1 1151.04 35.6616   9
   0  -7  -1 1159.61 36.1761   1
   0  -7   1 1151.29 36.1853   1
   0  -7   1 1109.38 35.6847   7
   0  -7   1 1126.94 34.7190   4
   0  -7  -1 1109.83 35.9424   2
   0  -7  -1 1109.46 34.7798   4
   0  -7   2 38.0832 3.84478   1
   0  -7  -2 45.2064 4.08508   2
   0  -7  -2 44.7023 3.66476   9
   0  -7   2 41.3246 3.78704   7
   0  -7  -2 44.8771 4.11125   1
   0  -7   3 220.169 9.56306   1
   0  -7  -3 252.884 10.6601  11
   0  -7  -3 208.249 9.27754   2
   0  -7  -3 212.690 8.76513   9
   0  -7   3 221.795 9.12602   7
   0  -7  -3 234.585 9.30151   1
   0  -7  -4 57.6595 5.71243  11
   0  -7  -4 60.2248 4.81117   2
   0  -7  -4 52.0167 4.05123   9
   0  -7  -4 50.7636 4.35036   1
   0  -7   4 58.2064 5.13543   1
   0  -7  -5 819.179 27.9897   2
   0  -7  -5 854.945 27.6181   1
   0  -7  -5 839.620 29.0439  11
   0  -7  -6 280.749 11.5560   2
   0  -7  -6 270.576 12.2727  11
   0  -7  -6 272.890 11.0364   1
   0  -7  -7 277.001 11.8689   2
   0  -7  -7 281.821 9.91198   8
   0  -7  -7 276.238 11.3340   1
   0  -7  -7 284.084 12.9301  11
   0  -7  -8 46.6830 5.33388   2
   0  -7  -8 47.1375 5.15544   1
   0  -7  -8 47.8898 6.03193  11
   0  -7  -8 49.2219 3.39153   8
   0  -7   9 687.775 24.3016   5
   0  -7  -9 651.511 23.5771   2
   0  -7  -9 626.539 24.5864  11
   0  -7   9 658.472 22.3387   3
   0  -7  -9 678.085 23.0121   1
   0  -7  10 990.238 33.5321   5
   0  -7 -10 983.200 32.1520   1
   0  -7 -10 946.102 32.8821   2
   0  -7  10 941.083 31.5573   3
   0  -7 -10 977.993 34.1597  11
   0  -7 -11 43.6719 6.75781   2
   0  -7 -11 36.7036 7.25208  11
   0  -7  11 32.9599 4.98770   3
   0  -7  11 35.7737 6.28899   5
   0  -7 -12 63.5377 7.55369   2
   0  -7  12 72.8022 8.42534   5
   0  -7 -12 47.4982 8.12484  11
   0  -7  12 62.6399 6.15944   3
   0  -7  13 5.98266 6.70677   5
   0  -7  13 5.51363 5.13358   3
   0  -7 -13 13.4666 7.22380  11
   0  -7  14 108.995 8.03696   3
   0  -7  14 120.195 10.4772   5
   0  -7 -14 112.287 10.6741  11
   0  -7 -15 51.4479 9.35874  11
   0  -7  15 49.5488 6.79667   3
   0  -7  15 63.5717 9.12292   5
   0  -7 -16 30.5851 8.85072  11
   0  -7  16 32.9659 6.59600   3
   0  -7  16 22.4028 9.39500   5
   0  -6   0 210.425 8.14248   7
   0  -6   0 212.999 8.57473   1
   0  -6   0 221.306 8.31500   9
   0  -6   0 209.949 7.38475   4
   0  -6   1 71.3595 4.11382   7
   0  -6   1 71.8731 4.30637   1
   0  -6  -1 70.3125 4.06597   1
   0  -6  -1 70.4712 4.21754   2
   0  -6   1 63.5236 3.11487   4
   0  -6  -1 68.8266 3.27497   4
   0  -6  -1 66.4502 3.90195   9
   0  -6   2 794.497 26.2047   7
   0  -6  -2 794.902 27.2642  11
   0  -6  -2 832.645 26.4678   2
   0  -6   2 814.593 26.5646   1
   0  -6  -2 824.955 26.0303   9
   0  -6  -2 842.520 26.4477   1
   0  -6   2 804.670 25.3453   4
   0  -6   3 131.391 6.27592   1
   0  -6  -3 109.039 5.74382   2
   0  -6  -3 119.352 5.39888   9
   0  -6  -3 121.237 6.75490  11
   0  -6  -3 124.489 5.81450   1
   0  -6  -4 507.093 18.1983  11
   0  -6  -4 492.383 17.3572   2
   0  -6  -4 507.465 17.2123   1
   0  -6  -5 155.243 7.83955  11
   0  -6  -5 146.394 7.04628   2
   0  -6  -5 141.056 6.70018   1
   0  -6  -6 476.039 15.1891   8
   0  -6  -6 445.598 16.6016   2
   0  -6  -6 444.257 17.4913  11
   0  -6  -6 472.556 16.3616   1
   0  -6  -7 121.061 7.69586  11
   0  -6  -7 118.068 6.93667   2
   0  -6   7 118.844 7.26037   5
   0  -6  -7 124.187 5.16067   8
   0  -6   7 125.690 5.87199   3
   0  -6  -7 133.941 6.56919   1
   0  -6   8 8.21253 4.12736   5
   0  -6  -8 1.88578 3.92753   2
   0  -6  -8 7.33723 4.78433  11
   0  -6   8 5.56987 3.17881   3
   0  -6  -8 6.36513 3.65308   1
   0  -6   9 313.794 13.5350   5
   0  -6   9 308.881 12.0751   3
   0  -6  -9 311.314 13.2352   2
   0  -6  -9 331.334 14.1940  11
   0  -6  -9 330.230 12.7185   1
   0  -6  10 184.201 8.61066   3
   0  -6  10 195.552 10.2797   5
   0  -6 -10 173.041 10.4778  11
   0  -6  10 196.348 10.0889  10
   0  -6  11 43.0598 4.83406   3
   0  -6  11 47.7688 6.36090   5
   0  -6 -11 51.9817 7.16610  11
   0  -6  11 61.3971 7.06119  10
   0  -6  12 16.3589 4.71047   3
   0  -6  12 32.6621 7.10466   5
   0  -6  12 39.9192 6.97778  10
   0  -6  13 105.255 7.68517   3
   0  -6  13 120.973 9.60630   5
   0  -6  14 39.2638 6.04706   3
   0  -6  14 41.7602 8.31251   5
   0  -6  15 100.085 8.20932   3
   0  -6  15 131.735 10.8790   5
   0  -6  16 4.62571 6.03429   3
   0  -6  16 3.61940 7.79726   5
   0  -6  17 1.51445 6.52649   3
   0  -6  17-0.54660 8.82242   5
   0  -5   0-0.73813 1.54104   9
   0  -5   0-0.29290 2.01541   1
   0  -5   0-3.00162 1.62039   7
   0  -5   0-0.06895 1.19986   4
   0  -5  -1 343.697 11.9083   2
   0  -5  -1 343.612 11.9689   1
   0  -5   1 349.624 12.0463   1
   0  -5  -1 341.974 11.6412   9
   0  -5   1 338.999 11.0332   4
   0  -5   1 332.326 11.6974   7
   0  -5  -2 495.520 16.9501  11
   0  -5  -2 450.816 16.0902   2
   0  -5   2 512.325 16.2580   1
   0  -5  -2 476.353 15.6702   9
   0  -5  -2 500.318 16.0635   1
   0  -5   2 441.274 15.7758   7
   0  -5  -3 2071.68 63.6613   1
   0  -5  -3 2080.90 64.5298  11
   0  -5  -4 206.721 7.83876   1
   0  -5  -4 183.226 8.54130  11
   0  -5   5 752.558 25.3863   3
   0  -5  -5 860.584 27.0465  11
   0  -5   5 827.324 26.5919   5
   0  -5  -5 818.001 25.9568   1
   0  -5   6 680.880 21.9099   5
   0  -5  -6 654.303 21.0528   1
   0  -5  -6 614.292 19.8668   8
   0  -5   6 614.482 20.4800   3
   0  -5  -6 633.885 22.0819  11
   0  -5  -7 400.260 13.8603   1
   0  -5  -7 378.543 14.9115  11
   0  -5   7 378.614 14.5163  10
   0  -5   7 360.497 13.1865   3
   0  -5   7 391.828 14.5618   5
   0  -5  -8 811.742 26.6489   1
   0  -5   8 795.718 26.1783   3
   0  -5   8 807.800 27.5744  10
   0  -5   8 827.389 27.4978   5
   0  -5   9 98.5494 7.19189  10
   0  -5   9 95.6028 5.54525   3
   0  -5   9 99.9011 7.08195   5
   0  -5  10 276.696 12.5540  10
   0  -5  10 269.369 11.1221   3
   0  -5  10 292.443 12.6355   5
   0  -5  11 278.844 12.6510  10
   0  -5  11 299.355 12.7839   5
   0  -5  12 470.311 18.7490  10
   0  -5  12 449.843 17.0332   3
   0  -5  12 473.350 18.7272   5
   0  -5  13 21.4884 6.63273  10
   0  -5  13 26.4351 5.31901   3
   0  -5  13 21.1152 6.04749   5
   0  -5  14 51.4688 6.19427   3
   0  -5  14 69.0791 7.89284   5
   0  -5  15 32.9211 6.00206   3
   0  -5  15 36.0540 8.13798   5
   0  -5  16 133.909 9.39742   3
   0  -5  16 157.739 11.5490   5
   0  -5  17 19.3669 6.63351   3
   0  -5  17 12.9297 8.73071   5
   0  -4   0 902.211 28.1084   4
   0  -4   0 857.626 28.5013   7
   0  -4   0 992.137 28.6970   9
   0  -4   0 963.075 28.9393   1
   0  -4   1 171.511 5.99187   4
   0  -4  -1 180.999 7.21333  11
   0  -4  -1 173.863 6.42941   9
   0  -4   1 186.890 6.82734   1
   0  -4  -1 180.200 6.68763   1
   0  -4  -2 599.893 19.2793   1
   0  -4  -2 615.908 20.0129  11
   0  -4   2 588.226 19.5117   1
   0  -4  -3 194.693 8.19356  11
   0  -4  -3 216.083 7.79393   1
   0  -4  -4 941.305 29.9196  11
   0  -4  -4 963.988 29.1371   1
   0  -4   4 867.303 28.6439   3
   0  -4   4 959.038 29.6501   5
   0  -4   5 729.555 23.3103   5
   0  -4  -5 716.245 23.5333  11
   0  -4   5 692.576 23.2673  10
   0  -4  -5 728.298 21.8882   8
   0  -4  -5 734.187 22.7755   1
   0  -4   5 631.909 22.2363   3
   0  -4   6 1345.55 41.2669  10
   0  -4   6 1206.96 40.0859   3
   0  -4  -6 1322.73 40.5421   1
   0  -4   6 1364.93 41.1926   5
   0  -4   7 197.192 8.56947  10
   0  -4   7 173.322 7.24498   3
   0  -4  -7 197.242 8.04204   1
   0  -4   7 178.032 8.44327   5
   0  -4   8 152.756 7.77152   5
   0  -4   8 150.658 6.76829   3
   0  -4   8 160.580 7.91010  10
   0  -4   9 108.830 6.71110   5
   0  -4   9 111.223 5.91309   3
   0  -4   9 129.539 7.25813  10
   0  -4  10 111.682 7.18374   5
   0  -4 -10 103.959 7.10364   2
   0  -4  10 104.324 6.22292   3
   0  -4  10 122.793 7.44374  10
   0  -4  11 698.214 24.3078   5
   0  -4  11 655.791 22.9572   3
   0  -4 -11 663.503 23.8374   2
   0  -4  11 700.542 24.3358  10
   0  -4  12 373.770 15.5758   5
   0  -4  12 391.022 15.6471  10
   0  -4 -12 391.630 15.2195   2
   0  -4  12 337.807 14.0547   3
   0  -4  13 76.8212 7.18644   5
   0  -4  13 76.5434 7.42639  10
   0  -4  13 62.2874 5.99115   3
   0  -4 -13 58.9343 6.70422   2
   0  -4  14 61.7764 7.82463   5
   0  -4  14 39.7846 6.20791   3
   0  -4  15 80.3502 8.99771   5
   0  -4  15 65.2577 7.10657   3
   0  -4  16 10.5075 7.49204   5
   0  -4  16 2.50596 5.99125   3
   0  -4  17 87.9899 10.0616   5
   0  -4  17 106.257 8.62334   3
   0  -4  18 55.4431 9.83615   5
   0  -4  18 51.6715 7.56912   3
   0  -3   0 0.76181 0.74734   4
   0  -3   0-0.52306 1.43124   1
   0  -3   0 0.72359 1.12221   9
   0  -3  -1 2181.88 65.1352   1
   0  -3   1 2166.49 65.2189   1
   0  -3  -1 2280.48 65.6439  11
   0  -3   1 2205.84 64.6378   4
   0  -3  -2 3438.69 108.128  11
   0  -3  -2 3677.69 107.696   1
   0  -3   3 3775.10 116.302   3
   0  -3  -3 4017.17 116.669   1
   0  -3  -3 3820.15 117.172  11
   0  -3   3 3918.23 116.973   5
   0  -3   4 2032.46 61.1685   5
   0  -3  -4 1993.58 60.1013   8
   0  -3   4 1943.11 60.4415   3
   0  -3   4 2028.34 61.1783  10
   0  -3  -4 2008.43 60.7741   1
   0  -3  -5 2234.39 63.6858   1
   0  -3   5 2186.86 64.1971  10
   0  -3   5 2268.93 64.0997   5
   0  -3   6 594.331 19.6463   5
   0  -3  -6 568.263 19.2201   6
   0  -3   6 544.107 18.9367   3
   0  -3  -6 588.984 19.4834   2
   0  -3   6 634.704 19.8655  10
   0  -3  -6 616.472 19.3299   1
   0  -3  -7 487.172 16.7915   6
   0  -3   7 548.804 17.5648  10
   0  -3   7 463.350 16.5870   3
   0  -3  -7 504.749 17.2543   2
   0  -3   7 517.329 17.3522   5
   0  -3  -8 261.286 10.2047   6
   0  -3   8 284.681 10.8623  10
   0  -3   8 255.490 10.0548   3
   0  -3  -8 265.364 10.6538   2
   0  -3   8 272.735 10.7578   5
   0  -3  -9 489.123 16.9206   6
   0  -3  -9 466.924 17.4271   2
   0  -3   9 489.274 16.9138   3
   0  -3   9 492.766 17.6690  10
   0  -3   9 507.846 17.6963   5
   0  -3 -10 160.082 7.95912   6
   0  -3 -10 180.500 8.48975   2
   0  -3  10 164.140 7.83134   3
   0  -3  10 167.556 8.61227  10
   0  -3  10 169.213 8.58392   5
   0  -3 -11 127.621 7.05826   6
   0  -3 -11 130.875 7.43530   2
   0  -3  11 114.737 6.96299   3
   0  -3  11 125.248 7.87535  10
   0  -3  11 137.569 7.98818   5
   0  -3 -12 265.285 11.3320   6
   0  -3  12 284.070 12.5629   5
   0  -3 -12 265.270 12.0213   2
   0  -3  12 269.250 11.4809   3
   0  -3  12 268.712 12.4244  10
   0  -3 -13 10.1317 4.69023   6
   0  -3 -13 11.9468 5.14815   2
   0  -3  13 13.8079 5.69929  10
   0  -3  13 18.5012 5.91892   5
   0  -3  13 17.0978 5.10439   3
   0  -3  14 188.772 11.0288   5
   0  -3 -14 185.091 9.59731   6
   0  -3  14 211.238 10.9731  10
   0  -3 -14 182.208 10.4297   2
   0  -3  14 175.964 9.81664   3
   0  -3  15 75.6130 7.41131   3
   0  -3 -15 79.2761 7.28967   6
   0  -3  15 76.9199 8.13172   5
   0  -3  16 128.542 9.39807   3
   0  -3 -16 133.431 8.91947   6
   0  -3  16 160.217 11.0231   5
   0  -3  17 8.92991 6.29238   3
   0  -3  17 15.2840 8.02791   5
   0  -3  18 88.1754 8.61649   3
   0  -3  18 120.126 10.9585   5
   0  -2   0 15.5259 0.92235   4
   0  -2   0 17.2023 1.19599   9
   0  -2   0 18.7197 1.30523   1
   0  -2   1 3445.04 102.184   4
   0  -2  -1 3215.27 102.463   2
   0  -2  -1 3372.11 102.518   1
   0  -2  -2 5231.08 166.841   2
   0  -2  -2 5601.46 166.846   1
   0  -2   2 5786.62 167.046   5
   0  -2  -2 5781.67 167.198  11
   0  -2   3 5330.70 165.536   5
   0  -2  -3 5578.19 165.427   2
   0  -2  -3 5547.85 164.859   8
   0  -2  -3 5419.60 165.317   1
   0  -2   3 5696.16 165.619  10
   0  -2   4 80.0195 3.78668   5
   0  -2  -4 69.1171 3.47800   6
   0  -2  -4 91.4840 3.62537   1
   0  -2   4 85.5276 3.87508  10
   0  -2  -4 82.2238 3.78097   2
   0  -2   4 61.3339 3.16848   3
   0  -2  -5 257.657 9.08758   6
   0  -2  -5 255.352 9.22369   1
   0  -2  -5 251.984 9.30578   2
   0  -2   5 249.522 8.97430   3
   0  -2   5 289.245 9.59649  10
   0  -2   5 268.470 9.51189   5
   0  -2   6 791.739 24.0246  10
   0  -2   6 775.964 23.9407   5
   0  -2  -6 746.789 23.4397   6
   0  -2  -6 726.532 23.8097   2
   0  -2   7 57.1839 4.03916  10
   0  -2   7 52.8481 4.03080   5
   0  -2  -7 55.3264 3.58407   6
   0  -2  -7 56.6644 3.99195   2
   0  -2   7 52.0192 3.55879   3
   0  -2   8 182.202 8.00818  10
   0  -2   8 176.055 7.79321   5
   0  -2  -8 175.629 7.27899   6
   0  -2   8 177.160 7.48678   3
   0  -2  -8 173.709 7.69375   2
   0  -2   9 90.5071 5.71895  10
   0  -2   9 86.8531 5.70247   5
   0  -2  -9 79.0068 4.91904   6
   0  -2  -9 95.5166 5.44564   2
   0  -2   9 79.7634 5.17699   3
   0  -2  10 44.7156 4.70402  10
   0  -2  10 48.6358 4.73753   5
   0  -2 -10 44.7283 4.08672   6
   0  -2  10 41.3323 4.35948   3
   0  -2 -10 39.0699 4.53986   2
   0  -2  11 363.512 13.9219  10
   0  -2  11 360.512 13.9668   5
   0  -2 -11 321.344 12.8396   6
   0  -2 -11 366.705 13.7021   2
   0  -2  11 320.252 13.1373   3
   0  -2  12 350.529 13.8463  10
   0  -2  12 324.883 13.6917   5
   0  -2 -12 313.963 12.5016   6
   0  -2 -12 350.843 13.6521   2
   0  -2  12 294.818 12.8728   3
   0  -2  13 386.621 15.3809  10
   0  -2  13 385.788 15.5342   5
   0  -2 -13 360.096 14.1502   6
   0  -2  13 363.869 14.7119   3
   0  -2 -13 347.698 14.8715   2
   0  -2 -14 125.898 7.95179   6
   0  -2  14 126.467 8.45852   1
   0  -2  14 124.506 8.33317   3
   0  -2 -14 130.262 8.54051   2
   0  -2  14 136.630 9.51681   5
   0  -2  14 140.749 9.10799  10
   0  -2  15 51.0009 7.58676   5
   0  -2 -15 69.1071 6.45356   6
   0  -2  15 45.7143 6.69369   3
   0  -2  16 36.8661 7.62005   5
   0  -2 -16 27.0101 6.25004   6
   0  -2  16 36.0377 7.00111   3
   0  -2  17 430.489 18.4253   5
   0  -2 -17 383.185 15.9783   6
   0  -2  17 390.517 17.1675   3
   0  -2  18 8.05441 6.93872   3
   0  -2  18 12.3572 7.87763   5
   0  -1  -1 892.271 27.5633   2
   0  -1   1 934.912 27.6633  10
   0  -1  -2 816.516 25.3035   6
   0  -1   2 859.090 25.4559   5
   0  -1  -2 848.917 25.0675   8
   0  -1   2 832.217 25.4614  10
   0  -1  -2 868.125 25.4255   2
   0  -1  -2 757.140 25.3436   1
   0  -1   3 1206.12 36.0494  10
   0  -1  -3 1173.72 35.9298   1
   0  -1  -3 1145.52 35.8085   6
   0  -1   3 1201.38 36.0179   5
   0  -1  -4 1517.38 45.8391   6
   0  -1   4 1457.56 46.0969   5
   0  -1   4 1553.77 46.1623  10
   0  -1  -5 1332.37 42.1223   6
   0  -1   5 1373.93 42.5221   5
   0  -1   5 1454.08 42.5769  10
   0  -1  -6 36.2937 2.52401   6
   0  -1   6 40.5754 2.99959   5
   0  -1   6 44.6770 3.27043  10
   0  -1  -7 67.5576 3.62550   6
   0  -1   7 67.0524 4.06078   5
   0  -1   7 67.3545 4.17093  10
   0  -1  -8 461.282 15.9140   6
   0  -1   8 512.612 16.7524   5
   0  -1   8 469.676 16.5719  10
   0  -1  -9 200.527 8.06127   6
   0  -1   9 205.780 8.77818   5
   0  -1   9 210.417 8.84845  10
   0  -1 -10 61.9702 4.17738   6
   0  -1  10 59.7054 5.05957   5
   0  -1  10 52.3846 5.00177  10
   0  -1  11 34.3313 4.88685   5
   0  -1  11 45.6396 5.08611  10
   0  -1 -11 28.6512 4.03304   6
   0  -1  11 30.1270 4.48623   3
   0  -1  12 98.1039 6.95288   5
   0  -1  12 94.7718 6.71473   1
   0  -1  12 78.3838 6.79088  10
   0  -1 -12 88.4069 5.76524   6
   0  -1  12 92.7334 6.42462   3
   0  -1 -12 91.3606 6.51828   2
   0  -1  13 174.871 9.68324   5
   0  -1  13 169.844 8.93650   1
   0  -1  13 162.883 9.35744  10
   0  -1 -13 156.333 8.24684   6
   0  -1  13 162.882 8.95545   3
   0  -1 -13 162.960 8.81297   2
   0  -1  14 466.338 18.1964   5
   0  -1  14 502.173 17.9091   1
   0  -1 -14 432.497 17.7242   2
   0  -1  14 435.331 17.7382   3
   0  -1 -14 437.531 16.6508   6
   0  -1  14 453.611 17.8152  10
   0  -1  15 58.2071 7.18536   5
   0  -1 -15 57.1910 6.16003   6
   0  -1  15 60.7685 7.00627   3
   0  -1  16 174.014 10.4519   5
   0  -1 -16 153.796 9.08835   6
   0  -1  16 158.800 10.1215   3
   0  -1  17 119.092 9.74346   5
   0  -1 -17 97.3343 7.92313   6
   0  -1  17 96.1277 8.67539   3
   0  -1  18 75.2337 8.79877   3
   0  -1  18 90.3202 9.60421   5
   0   0  -2 1506.87 44.9585   5
   0   0   2 1483.14 44.9516   5
   0   0   2 1461.27 44.9671  10
   0   0  -2 1517.26 44.9922  10
   0   0  -3 24.7743 1.46026   6
   0   0   3 27.0443 1.63462   5
   0   0  -3 27.3792 1.74550  10
   0   0   3 28.6678 1.75461  10
   0   0   4 2765.91 81.6863  10
   0   0  -4 2872.31 81.6988  10
   0   0  -4 2699.46 81.2932   6
   0   0  -5 4362.51 133.417  10
   0   0   5 4499.80 133.423  10
   0   0  -5 4332.57 132.975   6
   0   0   5 4589.23 133.430   5
   0   0  -6 3.85102 2.09160  10
   0   0  -6 3.37262 1.61369   6
   0   0   6 1.72196 2.05032   5
   0   0   6 3.58382 2.13878  10
   0   0  -7 4.51603 2.45983  10
   0   0  -7 3.31720 1.97179   6
   0   0  -7 2.19733 2.53021   5
   0   0   7 3.41984 2.41281   5
   0   0   7 4.04588 2.53038  10
   0   0   8 257.413 9.90971   5
   0   0   8 264.499 9.95881  10
   0   0  -8 262.964 10.0719  10
   0   0  -8 250.950 9.16152   6
   0   0  -8 248.916 9.79026   5
   0   0  -9 568.676 19.6955   6
   0   0   9 604.717 20.5365   5
   0   0  -9 607.380 20.6525  10
   0   0   9 629.574 20.6034  10
   0   0   9 637.624 20.5890   1
   0   0  -9 601.573 20.3689   5
   0   0 -10 553.621 18.6949   6
   0   0  10 552.023 19.4827   5
   0   0 -10 531.279 19.6097  10
   0   0  10 590.809 19.6301  10
   0   0  10 588.532 19.5385   1
   0   0 -10 545.395 19.2751   5
   0   0  11 585.926 20.0210   5
   0   0 -11 552.821 19.9872  10
   0   0  11 573.281 20.0305  10
   0   0  11 592.874 19.9383   1
   0   0 -11 525.865 18.9763   6
   0   0  12 1.94195 4.47219   5
   0   0 -12-3.17487 4.66513  10
   0   0  12 3.59582 4.50616  10
   0   0  12 3.94366 4.29986   1
   0   0 -12 3.10919 3.77162   6
   0   0  13 209.322 10.4355   5
   0   0 -13 222.198 10.5935  10
   0   0  13 197.352 10.2061  10
   0   0  13 217.231 10.1173   1
   0   0 -13 192.068 9.10773   6
   0   0  14 153.343 9.17208   5
   0   0  14 139.051 8.77493   1
   0   0  14 155.435 9.31387  10
   0   0  14 131.961 9.02606   3
   0   0 -14 136.386 7.76128   6
   0   0  15 25.9797 6.18238   3
   0   0 -15 23.7555 5.38172   6
   0   0  15 31.3702 7.21770   5
   0   0  16 90.6301 8.16757   3
   0   0 -16 83.9431 7.27741   6
   0   0  16 103.373 8.65585   5
   0   0 -17 18.0193 5.53034   6
   0   0  17 26.1978 6.20424   8
   0   0  17 14.7002 7.63654   5
   0   0  17 11.9870 6.47837   3
   0   0  18-3.04797 6.04919   8
   0   0  18 1.80762 7.77173   5
   0   0  18 1.32210 7.03729   3
   0   1   1 1216.37 36.5360   1
   0   1  -1 1253.00 36.6060  10
   0   1  -1 1170.05 36.5702   5
   0   1  -2 785.433 23.9273  10
   0   1   2 784.786 23.8638   1
   0   1  -2 824.429 23.9351   5
   0   1  -2 744.292 23.7390   3
   0   1  -3 951.973 28.1110  10
   0   1   3 948.246 28.0611   1
   0   1   3 939.807 28.0695  10
   0   1   4 1496.09 44.1005   5
   0   1  -4 1464.97 44.1627  10
   0   1   4 1517.76 44.1576  10
   0   1   5 1246.54 36.9219   1
   0   1   5 1172.53 36.4892   6
   0   1   5 1220.63 36.8966   5
   0   1   5 1190.49 36.9051  10
   0   1  -5 1143.20 36.9300  10
   0   1   6 68.9221 3.90245   1
   0   1   6 74.1219 3.43482   6
   0   1   6 74.1138 3.90761   5
   0   1   6 68.7270 3.89167  10
   0   1  -6 69.5556 3.92673  10
   0   1   7 87.5232 4.82064   1
   0   1   7 100.375 4.90621   5
   0   1   7 98.6435 4.94676  10
   0   1  -7 95.0258 4.92717  10
   0   1   8 480.917 16.5475   1
   0   1   8 505.177 16.6386  10
   0   1  -8 478.653 16.6436  10
   0   1  -8 481.435 15.9094   6
   0   1   8 476.307 16.5190   5
   0   1  -8 470.715 16.4460   5
   0   1   9 247.645 10.0559   5
   0   1   9 244.157 9.98811   1
   0   1   9 248.435 9.90346  10
   0   1  -9 264.692 10.1465  10
   0   1  -9 240.744 9.18519   6
   0   1  -9 241.718 9.83342   5
   0   1  10 71.1809 5.15604   5
   0   1 -10 59.2564 5.36263  10
   0   1  10 70.2703 5.25774  10
   0   1  10 60.2181 5.15623   1
   0   1 -10 69.3796 4.39326   6
   0   1 -10 57.4279 4.77252   5
   0   1 -11 45.3067 4.23302   6
   0   1 -11 40.7714 4.99165  10
   0   1  11 49.4125 5.09578  10
   0   1 -11 43.2780 4.87628   5
   0   1  11 47.3880 5.22366   5
   0   1  11 51.0243 5.06225   1
   0   1  12 98.6238 6.82414   5
   0   1  12 88.9199 6.69629   1
   0   1  12 101.380 6.90331  10
   0   1 -12 101.077 6.98441  10
   0   1 -12 91.4379 5.70600   6
   0   1 -12 92.9839 6.43179   5
   0   1 -13 163.808 8.03075   6
   0   1  13 174.576 9.47831   5
   0   1 -13 179.475 9.37339  10
   0   1  13 171.094 9.17446  10
   0   1  13 180.019 9.25817   1
   0   1 -13 156.871 8.98866   5
   0   1  14 394.452 16.0251   5
   0   1  14 394.888 16.0118  10
   0   1 -14 438.764 16.3279  10
   0   1  14 395.384 14.9318   8
   0   1  14 385.710 15.9628   1
   0   1 -14 366.536 14.6456   6
   0   1 -15 50.1473 5.70373   6
   0   1 -15 47.7391 6.95219  10
   0   1  15 56.6125 5.87169   8
   0   1  15 59.5766 7.11470   5
   0   1 -16 123.617 7.99231   6
   0   1  16 127.746 8.03922   8
   0   1  16 121.890 9.28435   3
   0   1  16 135.900 10.0301   5
   0   1 -17 101.501 7.61195   6
   0   1  17 117.707 7.92309   8
   0   1  17 110.350 9.74766   5
   0   1  17 122.957 9.66632   3
   0   1  18 76.8270 9.49734   5
   0   1  18 68.7033 9.12594   3
   0   1  18 74.5180 7.45551   8
   0   2   0 61.4698 2.53963   2
   0   2   0 64.9703 2.87579  11
   0   2   0 66.8225 2.49613   7
   0   2   0 61.3131 2.67877   1
   0   2   1 3528.44 107.010  11
   0   2   1 3745.48 106.783   2
   0   2   1 3357.60 106.792   1
   0   2  -1 3606.81 106.899   5
   0   2  -2 6043.14 175.403   5
   0   2   2 5716.12 175.321   1
   0   2  -2 6063.38 175.461  10
   0   2  -2 5503.37 174.995   3
   0   2   2 6227.11 175.324   2
   0   2  -3 5538.25 162.542  10
   0   2   3 5328.04 162.477   1
   0   2  -3 5329.27 162.115   3
   0   2  -3 5090.81 162.457   5
   0   2  -4 162.601 5.97934  10
   0   2   4 135.184 5.15909   8
   0   2   4 176.949 5.94495   1
   0   2  -5 315.866 10.8599  10
   0   2   5 310.024 10.7171   1
   0   2   5 302.441 10.3114   6
   0   2   5 303.749 10.6836  10
   0   2   5 311.437 10.0323   8
   0   2   6 667.517 21.6836   8
   0   2   6 697.694 22.4996  10
   0   2  -6 679.968 22.5159  10
   0   2   6 687.835 21.9781   6
   0   2   6 756.364 22.5707   1
   0   2   6 721.991 22.4971   5
   0   2   7 92.0657 4.75835   5
   0   2   7 96.1941 4.74534  10
   0   2  -7 82.4089 4.75391  10
   0   2   7 76.8713 4.64953   1
   0   2   7 82.4260 3.85555   8
   0   2   7 85.8731 4.18811   6
   0   2  -8 148.640 7.08783   5
   0   2   8 155.262 7.01772   5
   0   2  -8 171.128 7.24689  10
   0   2   8 164.382 7.10552  10
   0   2   8 160.100 7.16430   1
   0   2   8 156.006 6.12898   8
   0   2   8 149.117 6.36388   6
   0   2   9 77.7876 5.35134  10
   0   2  -9 95.1028 5.58082  10
   0   2   9 79.5694 5.11029   1
   0   2   9 75.9067 4.12969   8
   0   2   9 73.8286 5.00588   5
   0   2  -9 80.0050 5.34513   5
   0   2  10 43.0543 4.63335   5
   0   2 -10 43.4744 4.63481   5
   0   2  10 40.4116 3.50158   8
   0   2  10 43.0053 4.46670  10
   0   2 -10 44.1417 4.38417  10
   0   2  10 44.0638 4.63699   1
   0   2 -10 43.3440 3.62367   6
   0   2 -11 368.039 14.3326   5
   0   2  11 393.273 14.5314   5
   0   2  11 346.819 13.1286   8
   0   2 -11 384.479 14.5907  10
   0   2  11 385.958 14.4796  10
   0   2  11 405.593 14.5905   1
   0   2 -11 366.827 13.4623   6
   0   2 -12 358.396 13.9935   5
   0   2  12 356.473 14.0509   5
   0   2  12 334.705 12.7290   8
   0   2  12 350.415 13.9792  10
   0   2 -12 355.416 14.2972  10
   0   2  12 368.292 14.2120   1
   0   2 -12 345.750 12.9294   6
   0   2 -13 383.975 14.5138   6
   0   2  13 417.117 15.9627   5
   0   2  13 385.403 14.3962   8
   0   2 -13 384.406 15.8374  10
   0   2  13 400.766 15.7164  10
   0   2  13 409.615 15.9158   1
   0   2 -13 391.086 15.4582   5
   0   2 -14 127.742 7.26759   6
   0   2  14 139.866 8.95971   5
   0   2 -14 129.531 9.02058  10
   0   2  14 142.057 8.68120  10
   0   2  14 128.752 7.20229   8
   0   2 -14 138.534 8.80375   5
   0   2  14 136.674 8.82889   1
   0   2 -15 25.9035 5.09356   6
   0   2  15 28.2703 5.07053   8
   0   2  15 34.7887 6.25556   5
   0   2 -15 25.8600 6.09014   5
   0   2 -15 31.0964 6.66975  10
   0   2 -16 37.0156 5.65925   6
   0   2 -16 37.1097 6.84991  10
   0   2  16 20.3162 5.44039   8
   0   2  16 29.9173 7.35775   5
   0   2 -17 416.633 18.5202  10
   0   2  17 468.734 18.8112   5
   0   2  17 419.495 16.3679   8
   0   2  18 11.1731 7.65484   3
   0   2  18 17.9060 7.72207   5
   0   3   0-0.63558 1.09927   2
   0   3   0-0.40429 1.03597   7
   0   3   0-0.45776 1.53991  11
   0   3   1 1941.22 57.5276   2
   0   3   1 1872.04 57.9089  11
   0   3   1 1876.60 57.2962   7
   0   3   2 3349.58 104.076   2
   0   3   2 3687.77 104.525  11
   0   3  -2 3534.92 104.263   5
   0   3  -2 3375.38 103.710   3
   0   3  -3 3882.45 121.297   5
   0   3   3 3842.15 121.236   2
   0   3  -3 4085.02 120.811   3
   0   3   4 2049.44 62.3657   2
   0   3  -4 1960.50 61.8733   3
   0   3   5 1918.86 58.8709   1
   0   3  -5 1956.13 58.9632  10
   0   3   5 1888.44 58.4436   6
   0   3   6 508.968 17.2003   1
   0   3  -6 525.110 17.2410  10
   0   3   6 497.145 16.6568   6
   0   3   7 564.648 18.7298   6
   0   3  -7 581.170 19.3779  10
   0   3   7 611.984 19.3210  10
   0   3   7 585.099 19.2419   5
   0   3   7 540.907 19.2874   1
   0   3   8 301.601 11.0185   6
   0   3  -8 301.160 11.7865   5
   0   3   8 316.784 10.6764   8
   0   3   8 319.399 11.7096   5
   0   3   8 332.590 11.9456   1
   0   3  -8 309.251 11.8146  10
   0   3   8 298.496 11.6817  10
   0   3  -9 423.298 14.8167   5
   0   3   9 422.710 14.7735   5
   0   3   9 379.793 14.8323   1
   0   3   9 384.637 13.5858   8
   0   3   9 380.708 13.9310   6
   0   3  -9 428.537 14.9865  10
   0   3   9 442.923 14.9262  10
   0   3  10 137.127 7.19996   5
   0   3 -10 129.928 7.03807   5
   0   3  10 135.454 7.14057   1
   0   3  10 119.696 6.16827   6
   0   3  10 121.763 5.83229   8
   0   3  10 129.768 6.97725  10
   0   3 -10 153.039 7.47689  10
   0   3  11 148.301 7.99012   5
   0   3 -11 136.155 7.60735   5
   0   3  11 145.673 7.79028   1
   0   3  11 128.937 6.23896   8
   0   3 -11 155.403 7.87150  10
   0   3  11 150.894 7.69316  10
   0   3 -12 272.051 11.7423   5
   0   3  12 284.207 12.0654   5
   0   3  12 280.961 12.2194   1
   0   3  12 279.003 11.9403  10
   0   3 -12 294.167 12.2321  10
   0   3  12 254.501 10.4161   8
   0   3 -12 280.419 10.9368   6
   0   3  13 19.8912 5.19582  10
   0   3 -13 20.7481 4.35234   6
   0   3  13 16.1359 3.90437   8
   0   3 -13 18.2061 5.30067  10
   0   3  13 18.2459 5.79227   5
   0   3 -13 15.1113 4.95957   5
   0   3  13 27.8331 5.65977   1
   0   3 -14 146.972 7.91526   6
   0   3  14 170.784 9.27310   5
   0   3  14 128.958 7.31412   8
   0   3 -14 158.680 9.13294   5
   0   3  14 154.180 9.37770   1
   0   3 -14 150.835 9.15239  10
   0   3  14 152.936 9.41825  10
   0   3  15 89.3555 6.23404   8
   0   3  15 93.8115 8.31984   5
   0   3 -15 87.4443 6.55402   6
   0   3 -15 87.4370 7.92590  10
   0   3  16 128.009 7.64169   8
   0   3 -16 132.952 7.92532   6
   0   3 -16 119.930 9.71768  10
   0   3  16 146.832 9.93457   5
   0   3  17 2.03538 7.25016   5
   0   3 -17-5.59650 6.88401  10
   0   3  18 129.643 10.6659   5
   0   3 -18 130.614 10.8054  10
   0   4   0 1147.75 36.0043  11
   0   4   0 1126.28 35.4450   2
   0   4   0 1161.75 35.2414   7
   0   4  -1 162.765 5.98034   4
   0   4   1 186.235 6.60957   2
   0   4   1 190.589 7.10285  11
   0   4   1 173.969 6.32062   7
   0   4  -2 442.012 14.5655   3
   0   4  -2 458.973 14.5501   4
   0   4   2 429.630 14.9549   2
   0   4   2 495.932 15.6245  11
   0   4  -2 478.583 15.2825   5
   0   4   3 265.666 9.02687   2
   0   4  -3 261.545 9.42040  10
   0   4  -3 240.484 8.58693   4
   0   4  -3 247.369 8.53319   3
   0   4  -3 248.303 9.30240   5
   0   4  -4 1084.23 34.1806   4
   0   4   4 1142.47 34.5559   2
   0   4  -4 1063.66 33.8841   3
   0   4  -4 1159.64 34.8484  10
   0   4  -5 789.872 24.9581  10
   0   4   5 754.381 24.5044   6
   0   4  -5 761.907 24.1092   3
   0   4   5 770.893 24.7178   2
   0   4  -6 1453.99 44.8894  10
   0   4   6 1414.40 44.3475   6
   0   4  -7 163.544 7.23002  10
   0   4   7 147.466 6.62333   6
   0   4   8 157.919 7.27322  10
   0   4  -8 138.034 7.17422   5
   0   4   8 149.545 6.62141   6
   0   4  -8 151.407 7.39651  10
   0   4  -9 96.9788 6.19975   5
   0   4   9 103.176 6.01337   5
   0   4  -9 100.414 6.38068  10
   0   4   9 107.406 6.29214  10
   0   4   9 109.781 5.61485   6
   0   4 -10 142.371 7.42182   5
   0   4  10 129.939 7.73596   1
   0   4  10 148.609 7.51609   5
   0   4 -10 141.601 7.51946  10
   0   4  10 130.169 7.36462  10
   0   4  10 125.902 6.48543   6
   0   4 -11 717.821 24.8999   5
   0   4 -11 778.530 25.3125  10
   0   4  11 734.664 25.0397  10
   0   4  11 709.949 25.2773   1
   0   4  11 692.196 23.9587   6
   0   4  11 744.018 25.0846   5
   0   4 -12 402.483 15.2894  10
   0   4  12 385.956 14.9691  10
   0   4  12 382.541 15.3869   1
   0   4  12 359.902 13.8599   6
   0   4 -12 364.890 14.9792   5
   0   4  12 377.942 15.0860   5
   0   4 -13 50.9531 6.22734  10
   0   4  13 46.5186 6.03120  10
   0   4  13 51.9711 6.55739   1
   0   4 -13 47.2361 6.06072   5
   0   4  13 49.5133 6.51777   5
   0   4 -14 52.4974 7.18191  10
   0   4  14 46.9781 6.76153   5
   0   4 -14 47.6432 6.33651   5
   0   4 -14 41.6160 5.52075   6
   0   4  15 71.5140 7.82772   5
   0   4 -15 85.9841 8.28598  10
   0   4 -15 63.9288 6.18684   6
   0   4  16 15.9310 6.87964   5
   0   4 -16 4.92159 6.62486  10
   0   4 -16 6.96192 5.11052   6
   0   4 -17 68.0830 8.85034  10
   0   4  17 81.4080 9.58403   5
   0   4 -18 38.0387 8.47110  10
   0   4  18 37.7553 7.90817   5
   0   5   0-0.26626 1.68204   2
   0   5   0-0.72459 1.95956   9
   0   5   0-0.44384 2.30418   1
   0   5   0-0.19120 2.56287  11
   0   5   1 381.365 12.5035   2
   0   5  -1 350.107 12.4547   2
   0   5   1 377.117 13.0994  11
   0   5  -1 367.342 11.7540   4
   0   5  -1 331.546 12.3462   9
   0   5   1 362.815 12.1113   7
   0   5  -2 481.723 15.6813   5
   0   5   2 457.542 15.3817   2
   0   5  -2 469.231 14.7793   4
   0   5   2 459.123 15.9732  11
   0   5   2 428.946 14.9298   7
   0   5   3 1811.09 55.4109   2
   0   5  -3 1810.17 55.7210   5
   0   5  -3 1705.02 54.9035   4
   0   5  -3 1827.89 54.8535   3
   0   5   3 1905.35 56.1141  11
   0   5  -4 158.576 6.40421   4
   0   5  -4 176.646 7.32999  10
   0   5   4 168.649 6.78677   2
   0   5  -4 152.660 6.10403   3
   0   5   5 953.240 30.8696   6
   0   5  -5 955.422 30.2235   3
   0   5   5 1007.18 31.0365   2
   0   5  -5 942.640 30.6129   4
   0   5  -5 1016.18 31.3866  10
   0   5  -6 606.116 20.7085   4
   0   5   6 623.513 20.7150   6
   0   5  -6 642.454 21.2476  10
   0   5  -6 635.993 20.1956   3
   0   5   6 625.241 20.9539   2
   0   5   7 358.492 12.7847   6
   0   5  -7 351.567 13.3184  10
   0   5  -8 757.934 24.8755   5
   0   5   8 729.333 24.2333   6
   0   5  -8 728.695 24.8681  10
   0   5  -9 72.1136 5.83951  10
   0   5   9 86.5379 5.74795  10
   0   5   9 79.2990 5.29654   6
   0   5  -9 76.1006 5.82254   5
   0   5 -10 332.164 13.0693   5
   0   5  10 314.443 12.0333   6
   0   5 -10 300.105 12.8636  10
   0   5  10 338.457 12.9703   5
   0   5  10 307.356 12.8436  10
   0   5  11 274.566 11.7029  10
   0   5 -11 256.577 11.7305  10
   0   5  11 242.641 10.4109   6
   0   5 -11 265.300 11.6333   5
   0   5  11 274.847 11.7218   5
   0   5  12 422.116 15.7440   6
   0   5 -12 439.018 17.0299  10
   0   5  12 439.289 16.8112  10
   0   5  12 447.587 16.9709   5
   0   5 -12 424.716 16.8841   5
   0   5  13 22.5957 4.59528   6
   0   5  13 28.1056 5.72367   5
   0   5 -13 15.7939 5.37443   5
   0   5  13 28.4102 6.52574  10
   0   5 -13 23.6228 6.12728  10
   0   5 -14 88.4774 7.82152   5
   0   5  14 81.7869 8.18724   5
   0   5 -14 92.0458 8.17167  10
   0   5  15 32.9839 6.84959   5
   0   5 -15 34.1962 6.55050  10
   0   5 -15 40.2379 5.76320   6
   0   5 -16 176.533 11.0852  10
   0   5 -16 160.863 9.29904   6
   0   5  16 163.062 10.9063   5
   0   5 -17 16.4689 7.55212  10
   0   5  17 14.8479 7.88363   5
   0   6   0 193.615 7.86056   9
   0   6   0 225.391 8.47551   1
   0   6   0 200.126 8.04819   2
   0   6   0 210.315 8.91039  11
   0   6   1 64.6917 4.65212  11
   0   6   1 67.4609 3.84069   2
   0   6  -1 63.8336 3.94385   2
   0   6   1 62.7194 3.65090   7
   0   6   1 63.8737 4.23618   1
   0   6  -1 60.4545 3.92223   9
   0   6  -2 716.462 23.2620   9
   0   6   2 693.303 22.7213   7
   0   6  -2 781.029 23.6613   5
   0   6   2 742.735 23.2032   2
   0   6  -2 660.995 22.3587   4
   0   6   2 703.546 23.3837   1
   0   6   2 731.879 23.8770  11
   0   6   3 93.0824 4.49673   7
   0   6   3 91.0936 5.15441   1
   0   6  -3 91.1511 5.33038   5
   0   6   3 91.2288 4.74581   2
   0   6  -3 85.4635 4.38314   4
   0   6  -3 93.9845 4.33467   3
   0   6   3 105.614 5.70739  11
   0   6  -4 460.223 16.5139   5
   0   6   4 468.090 16.4258   1
   0   6   4 493.253 16.1423   2
   0   6  -4 465.533 15.3459   3
   0   6  -4 432.676 15.4775   4
   0   6  -4 489.592 16.7160  10
   0   6  -5 133.483 6.68836  10
   0   6   5 124.678 6.65514   1
   0   6   5 128.451 6.42516   6
   0   6   5 128.801 6.35030   2
   0   6  -5 126.215 5.44887   3
   0   6  -5 128.197 5.86948   4
   0   6  -6 458.945 16.3643   4
   0   6   6 470.009 16.6747   6
   0   6  -6 502.642 17.2132  10
   0   6   6 499.917 16.9009   2
   0   6  -6 473.224 15.9115   3
   0   6   6 476.224 17.2187   1
   0   6  -7 149.605 7.33106   4
   0   6  -7 158.907 7.94748  10
   0   6   7 149.266 7.22124   6
   0   6  -7 162.015 6.60630   3
   0   6  -8 13.5548 3.72375   4
   0   6  -8 11.9418 4.09751  10
   0   6  -8 13.5642 4.36614   5
   0   6   8 12.8540 3.68204   6
   0   6  -9 357.361 13.8087   4
   0   6  -9 342.511 14.0514  10
   0   6  -9 366.667 14.0857   5
   0   6   9 352.025 13.3077   6
   0   6 -10 155.697 8.42105   5
   0   6  10 170.700 8.71889  10
   0   6 -10 152.137 8.34739   4
   0   6 -10 160.771 8.86049  10
   0   6  10 153.932 7.79256   6
   0   6  11 30.1934 4.62847   6
   0   6  11 23.2222 5.58620  10
   0   6 -11 20.0399 5.42665   4
   0   6  11 25.2711 5.17837   5
   0   6 -11 27.8221 5.51275   5
   0   6 -11 24.7511 5.38821  10
   0   6  12 20.3206 4.40780   6
   0   6 -12 18.0054 5.54124  10
   0   6  12 30.5902 6.49357  10
   0   6 -12 21.5702 5.54541   4
   0   6 -12 32.9919 5.73545   5
   0   6  12 21.5025 6.08244   5
   0   6 -13 135.153 8.77939   5
   0   6 -13 112.934 8.81842  10
   0   6  13 155.166 9.23989   5
   0   6 -13 117.101 8.72786   4
   0   6  13 127.715 7.59218   6
   0   6 -14 34.4869 6.64047  10
   0   6  14 48.7893 5.42088   6
   0   6 -14 34.8880 6.47996   4
   0   6  14 48.0858 7.64046   5
   0   6 -15 96.6262 8.53890  10
   0   6  15 85.4656 8.61618   5
   0   6 -15 67.9624 7.94578   4
   0   6 -16 13.0814 6.20732   6
   0   6 -16 2.55388 7.21967  10
   0   6 -16 7.07833 6.60228   4
   0   6  16 2.03645 7.63377   5
   0   6 -17 24.4235 7.93165  10
   0   6  17 17.3484 7.85123   5
   0   6 -17 12.7468 7.85757   4
   0   7   0-0.34170 2.59191   9
   0   7   0-1.67816 2.73520   1
   0   7   0-2.22736 2.81161   2
   0   7   0 0.81234 3.49454  11
   0   7  -1 1159.74 37.4106  11
   0   7   1 1164.82 37.2341  11
   0   7   1 1185.84 36.3817   2
   0   7  -1 1133.51 36.3467   2
   0   7  -1 1108.38 36.2128   9
   0   7   1 1158.82 36.6692   1
   0   7   1 1113.69 35.8667   7
   0   7   2 40.2317 3.30604   7
   0   7  -2 40.1437 4.12322   5
   0   7   2 40.4353 3.76026   2
   0   7  -2 44.9580 3.87344   2
   0   7  -2 38.4757 3.87462   9
   0   7  -2 35.2308 2.87068   4
   0   7   2 29.7434 3.96919   1
   0   7   2 43.4411 4.44530  11
   0   7  -3 222.660 8.57463   3
   0   7  -3 225.140 9.48401   9
   0   7   3 227.957 8.67879   7
   0   7  -3 259.493 9.94953   5
   0   7   3 251.272 9.43607   2
   0   7  -3 215.968 8.46924   4
   0   7   3 225.567 10.0326  11
   0   7   3 219.849 9.58254   1
   0   7  -4 81.0338 5.51830   9
   0   7   4 80.7102 4.50162   7
   0   7   4 72.2220 5.48206   1
   0   7  -4 81.0337 5.50613   5
   0   7  -4 78.5013 4.52485   4
   0   7   4 79.2710 5.11998   2
   0   7  -4 66.8597 5.69358  10
   0   7   4 72.7775 5.66642  11
   0   7  -4 75.7838 4.17646   3
   0   7  -5 854.011 27.6205   4
   0   7   5 882.338 28.1525   2
   0   7  -5 843.492 27.1776   3
   0   7  -5 877.473 28.7846  10
   0   7   5 827.813 28.1285   6
   0   7   5 872.259 28.6117   1
   0   7  -6 260.301 10.4201   4
   0   7  -6 270.305 9.80773   3
   0   7   6 261.654 10.7372   2
   0   7  -6 279.823 11.3104  10
   0   7   6 266.569 10.8311   6
   0   7   6 255.356 11.2310   1
   0   7   7 304.794 12.4909   6
   0   7   7 343.034 12.8160   2
   0   7  -7 328.092 11.6577   3
   0   7  -7 330.921 13.1955  10
   0   7   7 321.690 13.2266   1
   0   7  -7 324.542 12.4599   4
   0   7  -8 56.5989 5.71648   5
   0   7  -8 74.3025 5.64040   4
   0   7  -8 87.2245 6.09849  10
   0   7   8 66.4276 5.34536   6
   0   7   8 68.0900 6.06225   1
   0   7  -9 657.225 22.7953   5
   0   7  -9 616.043 22.4039   4
   0   7  -9 683.965 23.0917  10
   0   7   9 650.084 22.1814   6
   0   7   9 626.772 23.2132   1
   0   7 -10 975.526 31.8830   5
   0   7 -10 885.002 31.4144   4
   0   7 -10 1024.01 32.1290  10
   0   7  10 892.252 30.9380   6
   0   7  10 961.107 32.4594   1
   0   7 -11 40.8545 6.20603   5
   0   7 -11 38.7166 5.84102  10
   0   7  11 39.9552 5.18088   6
   0   7 -11 34.2179 5.82966   4
   0   7  11 41.5214 6.45844   1
   0   7  12 37.2659 7.14529   1
   0   7 -12 49.3835 6.76422  10
   0   7  12 43.0977 5.49222   6
   0   7 -12 45.3365 6.33783   4
   0   7  12 50.7707 6.90198   5
   0   7 -12 40.5843 6.62395   5
   0   7 -13 2.19966 5.83724  10
   0   7  13 10.8824 5.23504   6
   0   7 -13 13.0989 5.68995   4
   0   7  13 11.5028 5.98729   5
   0   7  14 134.718 9.43747   5
   0   7  14 113.173 7.75658   6
   0   7 -14 114.863 9.21169  10
   0   7 -14 107.865 9.08289   4
   0   7 -15 70.2805 8.61487  10
   0   7  15 59.8256 8.12056   5
   0   7 -15 46.3133 7.92318   4
   0   7 -16 17.9473 7.64769  10
   0   7  16 7.53975 8.42745   5
   0   7 -16 5.39995 7.20192   4
   0   8   0 382.897 14.0486   2
   0   8   0 387.713 15.2543  11
   0   8   0 383.996 14.3278   1
   0   8   0 370.638 13.7821   9
   0   8   1 21.1589 3.70600   2
   0   8  -1 15.8681 3.70134   2
   0   8  -1 21.3541 4.71261  11
   0   8   1 21.6656 4.42752  11
   0   8   1 16.5160 3.88656   1
   0   8  -1 17.0620 3.57119   9
   0   8  -2 578.754 20.1299   9
   0   8   2 589.929 19.4055   7
   0   8  -2 567.670 20.4881   5
   0   8   2 561.974 19.8507   2
   0   8  -2 606.825 20.1905   2
   0   8   2 580.285 20.4399   1
   0   8   2 572.685 20.9312  11
   0   8  -3 33.6838 3.44272   3
   0   8  -3 31.7576 4.42757   9
   0   8   3 35.7437 3.43475   7
   0   8  -3 40.1783 4.63192   2
   0   8  -3 41.6289 4.79755   5
   0   8   3 24.7818 3.71853   2
   0   8  -3 25.9362 3.15611   4
   0   8   3 28.4221 4.29817   1
   0   8   3 31.1873 4.94612  11
   0   8  -4 54.1581 4.79322   9
   0   8   4 46.8597 4.00496   7
   0   8   4 43.0385 4.97274   1
   0   8  -4 50.9348 5.29366   5
   0   8  -4 42.4697 3.82575   4
   0   8   4 44.6722 4.53862   2
   0   8   4 50.6263 5.72184  11
   0   8  -4 38.0574 5.27121  10
   0   8  -4 49.6681 3.80458   3
   0   8   5 20.2784 4.18490   2
   0   8  -5 11.9058 4.47372  10
   0   8  -5 21.7234 4.33259   9
   0   8   5 20.0136 4.25180   6
   0   8   5 25.0182 4.47602   1
   0   8   5 25.2427 3.25863   7
   0   8  -5 14.7791 3.02322   3
   0   8  -5 26.1500 3.65117   4
   0   8   6 490.321 17.1871   2
   0   8  -6 474.359 16.0158   3
   0   8  -6 470.953 16.7435   4
   0   8   6 450.365 17.0805   6
   0   8  -6 462.712 17.8510  10
   0   8  -6 485.685 17.8791   9
   0   8   6 481.552 17.8480   1
   0   8   7 563.292 19.4556   6
   0   8  -7 541.870 19.0116   4
   0   8   7 543.815 20.0330   1
   0   8  -7 483.719 19.8999  10
   0   8   7 561.474 19.5223   2
   0   8  -7 543.275 18.1572   3
   0   8   8 58.6943 5.60885   6
   0   8  -8 74.9346 6.23322   5
   0   8  -8 67.1382 5.41243   4
   0   8  -8 46.8978 5.97446  10
   0   8   8 81.7901 7.01323   1
   0   8  -8 62.9473 4.67372   3
   0   8  -9 43.2998 5.51372   5
   0   8   9 50.2266 6.53831   1
   0   8  -9 44.7144 5.32064   4
   0   8  -9 33.8717 5.69317  10
   0   8   9 41.5717 5.55506   6
   0   8 -10 36.1376 5.60380   5
   0   8  10 37.7804 6.20886   1
   0   8 -10 19.1435 5.58657  10
   0   8 -10 32.1502 5.38325   4
   0   8  10 32.5498 5.34638   6
   0   8 -11 265.808 12.0763   5
   0   8 -11 239.985 12.0179  10
   0   8  11 250.250 11.0722   6
   0   8 -11 210.868 11.2915   4
   0   8  11 253.990 12.8556   1
   0   8  12 26.0762 5.58345   6
   0   8 -12 14.2274 5.97789  10
   0   8  12 16.0090 6.17736   5
   0   8 -12 19.4700 6.11012   4
   0   8  13 98.5613 7.56560   6
   0   8  13 136.021 9.53477   5
   0   8 -13 102.526 8.86199  10
   0   8 -13 123.920 8.76171   4
   0   8  14-1.93648 7.39106   5
   0   8 -14 1.21184 7.21000  10
   0   8 -14 4.83578 6.25836   4
   0   8  15 70.7626 9.24575   5
   0   8 -15 69.8824 8.66369  10
   0   8 -15 68.6320 8.54031   4
   0   8  16 31.0798 8.60498   5
   0   8 -16 11.0812 7.29934   4
   0   8 -16 24.4511 8.02701  10
   0   9   0-5.22027 5.18395  11
   0   9   0-3.11912 3.32062   2
   0   9   0-0.82001 3.91013   1
   0   9   1 356.602 13.9331   1
   0   9   1 363.665 13.5606   2
   0   9  -1 354.813 13.4602   2
   0   9  -1 337.505 14.8645  11
   0   9   1 334.224 14.5914  11
   0   9  -1 339.310 13.4264   9
   0   9   2 2.81191 4.22763   1
   0   9  -2 7.52420 4.48194   5
   0   9  -2 4.21650 3.96676   9
   0   9   2 1.97999 4.79931  11
   0   9  -2-5.22000 5.28791  11
   0   9   2 2.11833 3.76945   2
   0   9  -2 3.07500 3.85278   2
   0   9  -3 389.457 13.6073   3
   0   9  -3 382.546 14.6152   9
   0   9   3 368.423 13.5802   7
   0   9  -3 387.762 15.0868   5
   0   9   3 400.829 14.5249   2
   0   9  -3 402.142 14.8369   2
   0   9  -3 352.222 13.2286   4
   0   9   3 359.739 15.4791  11
   0   9   3 387.840 14.9587   1
   0   9  -4 98.2593 5.41412   3
   0   9  -4 91.9860 6.60099   9
   0   9   4 95.2864 5.62720   7
   0   9  -4 104.667 6.73737   2
   0   9  -4 93.7607 6.90120   5
   0   9  -4 89.1898 5.37739   4
   0   9   4 106.360 6.38222   2
   0   9  -4 97.5911 6.98068  10
   0   9   4 86.4716 7.37579  11
   0   9   4 94.4249 6.87869   1
   0   9   5 10.3603 3.40579   7
   0   9  -5 15.8552 3.40698   3
   0   9  -5 13.6746 5.27089  10
   0   9  -5 13.7001 3.69842   4
   0   9  -5 10.0736 4.34857   9
   0   9   5 20.9449 4.46856   2
   0   9   5 11.9016 4.79685   1
   0   9   6 23.9013 5.21360   1
   0   9  -6 12.3690 4.77521   9
   0   9   6 15.9148 3.61541   7
   0   9   6 6.07644 4.47994   6
   0   9   6 15.8748 4.21891   2
   0   9  -6 10.5837 3.94931   4
   0   9  -6 5.87610 5.33810  10
   0   9  -6 11.3196 3.41937   3
   0   9  -7 724.000 25.8308   9
   0   9   7 704.522 24.1176   7
   0   9   7 694.062 24.9795   6
   0   9   7 746.887 26.0219   1
   0   9  -7 728.248 24.5634   4
   0   9  -7 734.290 25.8253  10
   0   9  -7 734.906 23.7042   3
   0   9   7 724.314 25.0943   2
   0   9  -8 133.305 8.78478  10
   0   9   8 149.175 8.39161   6
   0   9  -8 151.266 9.03295   5
   0   9   8 128.899 8.17123   2
   0   9  -8 130.569 6.61649   3
   0   9  -8 135.129 7.80168   4
   0   9   8 134.790 8.74670   1
   0   9  -8 135.191 9.03838   9
   0   9  -9 94.0113 7.45267   5
   0   9   9 82.3253 6.82415   6
   0   9  -9 89.4229 7.48023  10
   0   9  -9 95.2759 6.94458   4
   0   9   9 91.5647 8.06212   1
   0   9 -10 122.087 8.42758   5
   0   9 -10 112.786 7.87851   4
   0   9 -10 121.641 8.72463  10
   0   9  10 106.418 8.71107   1
   0   9  10 108.490 7.58890   6
   0   9  11 8.46803 5.20451   6
   0   9 -11 0.73872 6.96416  10
   0   9 -11 9.74006 5.74595   4
   0   9  12 246.544 11.7134   6
   0   9 -12 232.836 12.3272   4
   0   9 -12 243.342 12.7008  10
   0   9 -13 3.89919 5.95922   4
   0   9  13-1.55030 7.11009   5
   0   9 -13-6.86628 7.28680  10
   0   9 -14 98.7413 9.19225   4
   0   9  14 104.630 9.44937   5
   0   9 -14 94.9497 9.41975  10
   0   9 -15-3.12424 7.74764   4
   0   9  15-0.85052 7.44118   5
   0   9 -15-5.77219 8.00248  10
   0  10   0 516.500 18.8752   2
   0  10   1 162.354 8.85964   1
   0  10  -1 171.876 8.51071   2
   0  10   1 169.402 8.44866   2
   0  10  -1 150.929 8.20524   9
   0  10  -2 109.692 7.10230   9
   0  10   2 112.946 6.89745   2
   0  10  -2 112.363 7.18856   2
   0  10  -2 124.942 7.55632   5
   0  10   2 96.0858 7.24511   1
   0  10  -3 125.131 6.53571   3
   0  10   3 127.238 6.78405   7
   0  10  -3 121.269 7.97803   5
   0  10   3 126.174 8.11895   1
   0  10  -3 128.539 7.81594   9
   0  10  -3 137.049 7.84137   2
   0  10   3 124.389 7.31523   2
   0  10  -4 1024.87 34.6566   9
   0  10   4 1019.24 33.4096   7
   0  10  -4 1030.70 33.1163   4
   0  10  -4 1100.69 34.9191   2
   0  10   4 1056.79 34.2274   2
   0  10  -4 1005.93 34.8041   5
   0  10   4 1029.03 34.8431   1
   0  10  -4 1027.30 33.1595   3
   0  10   5 189.008 8.91555   7
   0  10  -5 203.234 8.44253   3
   0  10   5 199.488 9.60189   2
   0  10   5 173.324 9.91366   1
   0  10  -5 198.418 10.1494   2
   0  10  -5 198.396 8.68065   4
   0  10  -5 210.724 10.3756   9
   0  10  -5 184.312 10.4625  10
   0  10  -6 85.5623 7.46079   9
   0  10   6 83.1452 7.08400   6
   0  10  -6 82.3651 7.84427  10
   0  10   6 93.8311 6.25790   7
   0  10  -6 97.1232 6.31949   4
   0  10   6 98.8063 7.91630   1
   0  10   6 91.4338 6.72755   2
   0  10  -6 91.8518 5.39149   3
   0  10  -7 78.0417 7.20002   9
   0  10   7 78.6211 5.78695   7
   0  10   7 76.7195 6.77617   6
   0  10  -7 75.4841 7.77638  10
   0  10  -7 91.0268 6.29795   4
   0  10   7 85.2404 6.92273   2
   0  10  -7 83.0256 5.29836   3
   0  10   7 79.4874 7.63269   1
   0  10  -8 306.987 13.5339   9
   0  10   8 283.730 11.7065   7
   0  10   8 273.840 12.5076   6
   0  10   8 273.547 13.5134   1
   0  10  -8 277.146 13.3021   5
   0  10  -8 274.615 12.1967   4
   0  10  -8 283.433 11.0751   3
   0  10   8 283.553 12.6285   2
   0  10  -8 290.888 13.6772  10
   0  10  -9 241.602 12.5997  10
   0  10   9 236.428 11.5531   6
   0  10  -9 258.244 12.4203   5
   0  10  -9 236.714 12.6428   9
   0  10  -9 251.518 11.6630   4
   0  10   9 230.301 12.5442   1
   0  10  -9 244.427 9.92242   3
   0  10 -10 6.89998 6.74797  10
   0  10  10 11.2096 5.48878   6
   0  10 -10 3.22174 5.45332   4
   0  10 -11 85.3162 8.38241  10
   0  10 -11 75.8425 7.57472   4
   0  10 -12 0.81841 7.50688  10
   0  10 -12-2.24087 6.43801   4
   0  10 -13 22.4243 6.61649   4
   0  10 -13 8.10695 7.58846  10
   0  10  13 28.2016 7.90969   5
   0  10 -14 31.2921 7.28404   4
   0  10 -14 37.5090 8.73093  10
   0  10  14 32.8394 8.20745   5
   0  11   0 0.87700 4.64918   2
   0  11   1 129.558 8.39447   1
   0  11   1 134.883 7.91042   2
   0  11  -1 134.922 8.01189   2
   0  11  -2 208.739 10.3624   2
   0  11   2 191.261 9.81680   2
   0  11  -2 205.536 10.0870   9
   0  11   2 200.514 10.5339   1
   0  11  -2 206.524 10.5976   5
   0  11  -3 46.2327 5.97014   5
   0  11   3 35.6574 5.90598   1
   0  11  -3 29.8143 5.59609   9
   0  11   3 39.2845 5.82024   2
   0  11  -3 34.2136 6.07550   2
   0  11  -3 36.6739 4.85335   3
   0  11  -4 69.7185 6.76186   9
   0  11   4 68.3219 5.42936   7
   0  11   4 72.8974 7.24994   1
   0  11  -4 58.2375 6.91744   5
   0  11   4 71.6334 6.59722   2
   0  11  -4 73.4112 6.81787   2
   0  11  -4 63.3709 5.53135   3
   0  11   5 249.917 10.6291   7
   0  11  -5 252.475 10.3516   3
   0  11   5 256.249 11.7976   2
   0  11  -5 270.423 12.4201   2
   0  11   5 234.113 12.2533   1
   0  11  -5 255.778 10.6161   4
   0  11  -5 259.726 13.2765  10
   0  11  -5 262.318 12.5017   9
   0  11  -6 53.4590 8.06401  10
   0  11  -6 46.1181 6.42342   9
   0  11   6 38.4113 4.95558   7
   0  11   6 42.1351 6.00432   6
   0  11   6 33.0588 6.16323   1
   0  11  -6 39.3420 5.01359   4
   0  11   6 55.1062 6.25495   2
   0  11  -6 50.9490 4.80854   3
   0  11  -6 59.3218 6.93108   2
   0  11   7 40.1565 5.42416   7
   0  11   7 40.1657 6.30941   6
   0  11   7 35.5009 7.07413   1
   0  11  -7 53.5713 7.20284   9
   0  11  -7 46.3313 7.43523  10
   0  11  -7 43.1445 5.44805   4
   0  11   7 35.1486 6.49590   2
   0  11  -7 38.2757 4.69407   3
   0  11   8 23.4530 6.04456   6
   0  11   8 18.4764 6.59636   1
   0  11   8 24.9990 5.97539   2
   0  11  -8 21.3651 7.62283  10
   0  11   8 13.3195 5.01095   7
   0  11  -8 26.6651 5.79847   4
   0  11  -9 84.0102 7.25397   4
   0  11   9 84.4828 6.55472   7
   0  11  -9 84.9320 8.93393  10
   0  11 -10 143.697 9.23634   4
   0  11 -11 6.84816 6.36620   4
   0  11 -12 74.7251 8.00060   4
   0  11 -13 22.6552 7.07471   4
   0  12   0 280.506 12.6135   2
   0  12  -1 227.345 11.1030   2
   0  12   1 203.698 10.6912   2
   0  12   1 211.656 11.3025   1
   0  12  -1 212.722 11.3122   5
   0  12  -2 297.826 14.1186   5
   0  12  -2 315.011 13.5780   9
   0  12  -2 292.762 12.3235   3
   0  12  -2 329.492 13.8386   2
   0  12   2 305.503 13.3116   2
   0  12   2 296.987 13.8952   1
   0  12  -3 16.0967 5.99633   5
   0  12  -3 5.97608 5.59603   9
   0  12  -3 4.68777 4.18169   3
   0  12   3 9.90267 5.18928   2
   0  12  -3 9.76869 5.50828   2
   0  12   3 6.92399 5.55324   1
   0  12  -4 72.1884 7.87479   5
   0  12  -4 78.2977 5.61813   3
   0  12  -4 79.8139 7.34448   9
   0  12   4 70.9195 6.92114   2
   0  12  -4 73.6514 7.47075   2
   0  12   4 86.5091 8.02711   1
   0  12  -5 110.794 6.46430   3
   0  12   5 109.091 8.07381   2
   0  12  -5 109.767 8.59341   2
   0  12  -5 112.107 8.64015   9
   0  12   5 99.8231 6.83483   7
   0  12   5 122.740 9.20248   1
   0  12   6 94.0808 7.67583   2
   0  12  -6 121.957 9.02489   2
   0  12  -6 102.888 8.67301   9
   0  12  -6 97.6312 6.76838   4
   0  12   6 97.1548 6.61556   7
   0  12   6 94.0297 8.86235   1
   0  12  -7 165.526 10.6865   2
   0  12  -7 171.131 8.85174   4
   0  12   7 156.701 9.71506   2
   0  12   7 159.464 8.56533   7
   0  12   8 56.9265 7.48247   2
   0  12  -8 49.1412 6.19033   4
   0  12  -9 104.837 7.90094   4
   0  12 -10 11.6547 6.06809   4
   0  12 -11 86.0203 8.22432   4
   0  12 -12 12.6510 6.91179   4
   0  13   0 6.80228 5.84586   2
   0  13  -1 286.636 13.1882   2
   0  13   1 281.840 13.0893   2
   0  13  -2 29.0604 4.86115   3
   0  13   2 37.9866 7.31954   1
   0  13  -2 31.3750 6.47968   2
   0  13   2 33.5317 6.07794   2
   0  13   3 46.4267 7.08758   1
   0  13   3 52.9658 7.11073   2
   0  13  -3 57.0249 7.22683   2
   0  13  -3 55.2861 7.03548   9
   0  13  -4 127.700 9.40121   2
   0  13   4 116.063 9.53868   1
   0  13  -4 126.054 9.35486   9
   0  13   4 145.723 9.21612   2
   0  13   5 188.367 10.4307   2
   0  13  -5 208.227 11.8570   2
   0  13   6-1.05070 6.00995   2
   0  13  -6 8.76110 6.65365   2
   0  13  -7 186.595 9.89913   4
   0  13   7 193.316 10.9288   2
   0  13  -7 196.584 11.6819   2
   0  13  -8 160.699 9.17117   4
   0  13  -8 164.778 11.0538   2
   0  13   8 153.012 10.3006   2
   0  13  -9 154.618 11.0819   2
   0  13  -9 152.449 9.44694   4
   0  13 -10 119.853 8.61954   4
   0  13 -11 95.2753 8.45181   4
   0  14   0 230.417 11.9478   2
   0  14   1 12.1158 6.30860   2
   0  14  -1 12.6331 6.36326   2
   0  14   2 114.910 8.92042   2
   0  14  -2 128.050 9.35656   2
   0  14  -3 13.4519 6.89592   2
   0  14   3 14.5453 6.31140   2
   0  14  -4 64.1348 8.16298   2
   0  14   4 54.9213 7.41069   2
   0  14  -5 94.2048 8.83085   2
   0  14   5 71.5960 8.06733   2
   0  14   6 15.3012 6.25192   2
   0  14  -6 22.8803 7.56922   2
   0  14  -7 20.4392 7.59729   2
   0  14   7 5.34632 6.58456   2
   0  14  -8 23.4949 8.30647   2
   0  14   8 29.8503 7.80883   2
   0  15   0-4.23623 6.28281   2
   0  15   1 120.531 9.46913   2
   0  15  -1 120.830 9.54665   2
   0  15  -2 29.8986 7.42215   2
   0  15   2 35.3299 7.56098   2
   0  15   3 106.008 8.76037   2
   0  15  -3 109.377 9.52563   2
   0  15   4 53.6484 7.85237   2
   0  15  -4 60.5299 8.28932   2
   0  15   5 13.4369 6.78194   2
   0  15  -5 13.6610 7.96886   2
   0  15   6 111.151 9.47441   2
   0  15   7 20.8635 7.68182   2
   0  16   1-2.80420 6.83335   2
   0  16   2 37.6418 7.49356   2
   0  16   3 68.6330 8.31328   2
  -1 -16   3 31.2885 9.22332   1
   1 -16  -3 46.2342 7.55059   1
  -1 -16   2 18.0221 8.58880   1
   1 -16  -2 20.5688 7.21995   1
  -1 -16   1 123.477 11.1021   1
   1 -16  -1 118.349 9.56633   1
   1 -16   0 16.7099 7.84748   1
  -1 -16   0 19.5333 8.29648   1
  -1 -16  -1 20.4983 8.20261   1
   1 -16   1 28.2542 7.49744   1
  -1 -16  -2 57.4288 9.28510   1
  -1 -16  -3 49.0207 8.78407   1
  -1 -15   7 84.0268 10.4263   1
   1 -15  -7 81.5671 8.75814   1
  -1 -15   6 65.3287 9.52213   1
   1 -15  -6 55.5600 7.92539   1
  -1 -15   5 23.1288 8.67500   1
   1 -15  -5 11.4880 6.94602   1
  -1 -15   4 33.1240 8.63107   1
   1 -15  -4 18.3575 7.01498   1
  -1 -15   3 29.3638 8.43509   1
   1 -15  -3 25.1708 7.24109   1
  -1 -15   2 40.3965 8.70131   1
   1 -15  -2 35.8822 7.24083   1
  -1 -15   1 23.2428 7.96056   1
   1 -15  -1 9.14254 6.93823   1
   1 -15   0 3.13386 6.67809   1
  -1 -15   0 29.7818 8.09885   1
   1 -15   1 97.8294 8.98842   1
  -1 -15  -1 102.379 9.76673   1
   1 -15   2 78.2138 8.98937   1
  -1 -15  -2 72.5092 9.09325   1
   1 -15   3 22.9528 7.50427   1
  -1 -15  -3 18.0405 8.32812   1
   1 -15   4 19.2313 7.95328   1
  -1 -15  -4 30.4700 7.91560   1
   1 -15   5 15.3356 7.71333   1
  -1 -15  -5-3.44727 7.84149   1
   1 -15   6 51.5577 8.87427   1
  -1 -15  -6 65.3921 9.29943   1
  -1 -15  -7 15.3400 8.04368   1
  -1 -14   9 2.81199 8.97758   1
   1 -14  -9 20.6238 7.03040   1
  -1 -14   8 10.7922 8.45989   1
   1 -14  -8 26.5690 7.53788   1
  -1 -14   7-2.07237 8.36291   1
   1 -14  -7 7.83734 6.74076   1
  -1 -14   6 85.3535 9.86259   1
   1 -14  -6 81.9910 8.23868   1
  -1 -14   5 17.1604 7.65043   1
   1 -14  -5 23.4281 6.27213   1
  -1 -14   4 14.1385 5.93789   7
   1 -14  -4 8.45864 6.47717   1
  -1 -14   4 17.5081 7.55589   1
   1 -14  -3 26.4059 6.70034   1
  -1 -14   3 34.2845 7.99803   1
   1 -14  -2 95.5672 8.49527   1
  -1 -14   2 97.7533 9.08072   1
  -1 -14   1 8.32262 6.58944   1
   1 -14  -1 8.63218 6.52125   1
  -1 -14   0 57.4075 8.23641   1
   1 -14   0 40.7826 7.29707   1
   1 -14   1 360.066 16.1959   1
  -1 -14  -1 381.473 16.9251   1
  -1 -14  -2 103.983 8.90608   1
   1 -14   2 83.8863 8.58610   1
  -1 -14  -3 12.9669 7.03279   1
   1 -14   3 18.0997 6.87608   1
  -1 -14  -4 66.2490 8.43724   1
   1 -14   4 53.0910 8.35740   1
   1 -14   5 139.530 10.5092   1
  -1 -14  -5 113.909 8.89413   9
  -1 -14  -5 136.886 10.3108   1
   1 -14   6 16.4297 7.43188   1
  -1 -14  -6 15.4018 6.51432   9
  -1 -14  -6 11.6448 6.97523   1
  -1 -14  -7 3.64766 7.59371   1
   1 -14   7-2.30352 7.52428   1
  -1 -14  -8 1.22043 7.85952   1
   1 -14   8 7.19770 7.61138   1
  -1 -14  -9 166.937 11.4009   1
   1 -14   9 159.648 12.0644   1
   1 -13 -11 10.6718 7.48921   1
  -1 -13  11 6.98633 8.70229   1
   1 -13 -11 9.50231 9.93243  11
   1 -13 -10 3.29590 7.05018   1
  -1 -13  10 6.15246 8.57506   1
   1 -13 -10 9.84405 8.80837  11
   1 -13  -9 139.224 9.61760   1
  -1 -13   9 148.996 11.6026   1
   1 -13  -9 141.410 12.7572  11
  -1 -13   8-1.54383 7.48339   1
   1 -13  -8 4.11948 6.10074   1
  -1 -13   7 59.2400 9.55757   1
   1 -13  -7 75.6484 7.56587   1
  -1 -13   6 65.1407 7.26030   7
  -1 -13   6 68.2178 9.12854   1
   1 -13  -6 66.8705 7.38336   1
  -1 -13   5 110.625 8.52612   7
  -1 -13   5 109.852 9.29528   1
   1 -13  -5 110.813 8.44698   1
  -1 -13   4 75.6102 7.44716   7
  -1 -13   4 76.0744 8.43564   1
   1 -13  -4 79.7271 7.51283   1
  -1 -13   3 24.0128 5.50351   7
  -1 -13   3 22.5531 6.96780   1
   1 -13  -3 20.9504 6.17622   1
  -1 -13   2 36.3985 7.64666   1
   1 -13  -2 39.1919 6.53849   1
  -1 -13   1 18.5586 7.16895   1
   1 -13  -1 9.13800 5.92748   1
  -1 -13   0 219.835 12.0412   1
   1 -13   0 206.063 11.1992   1
   1 -13   1 14.6022 6.36727   1
  -1 -13  -1 9.92809 6.42873   1
   1 -13   2 121.384 9.12052   1
  -1 -13  -2 139.684 9.67590   1
   1 -13   3 2.20606 5.46931   7
   1 -13   3 9.81894 6.29594   1
  -1 -13  -3 3.05370 6.27599   1
   1 -13   4 107.565 8.56718   7
   1 -13   4 99.9126 8.86678   1
  -1 -13  -4 95.5313 8.01378   9
  -1 -13  -4 106.528 8.70032   1
   1 -13   5 16.5441 6.66584   1
  -1 -13  -5 7.54573 5.80057   9
  -1 -13  -5 6.47393 6.67066   1
  -1 -13  -5 13.3055 6.57573   2
   1 -13   6 112.398 9.12210   1
  -1 -13  -6 81.1186 7.58928   9
  -1 -13  -6 80.0148 8.39069   2
  -1 -13  -6 95.6708 8.88254   1
   1 -13   7 41.4037 8.09359   1
  -1 -13  -7 28.9751 7.42241   1
  -1 -13  -7 38.0106 6.44103   9
  -1 -13  -8 72.3236 10.1534  11
   1 -13   8 60.4387 8.41903   1
  -1 -13  -8 58.1066 8.42472   1
  -1 -13  -8 59.7751 7.01987   9
  -1 -13  -9 16.1959 9.51551  11
   1 -13   9 11.6086 8.16665   1
  -1 -13  -9 5.09538 6.91789   1
  -1 -13 -10 32.8860 9.67733  11
   1 -13  10 40.9612 8.34160   1
  -1 -13 -10 27.8118 8.11145   1
  -1 -13 -11-0.75934 9.42770  11
   1 -13  11 16.9158 8.05660   1
  -1 -13 -11 0.41647 7.28046   1
   1 -12 -12 170.982 13.7375  11
  -1 -12  12 164.724 13.2801   1
   1 -12 -11 42.6206 9.58365  11
  -1 -12  11 66.7978 9.73649   1
   1 -12 -11 56.0124 8.19427   1
   1 -12 -10 4.60934 9.20938  11
  -1 -12  10 14.3572 7.83404   1
   1 -12 -10-1.73831 6.51525   1
   1 -12  -9 11.3936 8.30711  11
  -1 -12   9 16.2425 8.60528   1
   1 -12  -9 27.3146 6.74588   1
   1 -12  -8 64.6169 9.34403  11
  -1 -12   8 59.3293 8.54982   1
   1 -12  -8 61.3388 7.08132   1
   1 -12  -8 48.7179 5.90269   9
   1 -12  -7 27.3269 5.19818   9
  -1 -12   7 23.9287 6.66472   7
   1 -12  -7 30.1143 7.63930  11
   1 -12  -7 31.9308 6.29214   1
  -1 -12   7 38.3319 7.88885   1
   1 -12  -6 68.5216 6.04793   9
   1 -12  -6 77.0878 6.86641   1
   1 -12  -6 75.8534 8.09164   2
  -1 -12   6 65.8345 8.25641   1
  -1 -12   6 71.0167 7.34180   7
   1 -12  -5 23.0196 6.28908   2
   1 -12  -5 30.2325 6.10584   1
  -1 -12   5 34.4189 6.97288   1
  -1 -12   5 31.7730 6.06263   7
   1 -12  -4 39.5148 6.15043   1
  -1 -12   4 44.7901 7.43671   1
  -1 -12   4 43.2721 6.32345   7
   1 -12  -3 29.0246 5.90511   1
  -1 -12   3 40.1027 7.31435   1
  -1 -12   3 29.0244 5.59174   7
   1 -12  -2 338.697 13.9205   1
  -1 -12   2 309.551 14.6030   1
  -1 -12   2 303.323 13.0765   7
  -1 -12   1 533.404 18.3629   4
  -1 -12   1 537.073 21.3825   1
   1 -12  -1 589.029 20.7315   1
  -1 -12   0 77.7688 5.01057   4
  -1 -12   0 74.3281 8.11495   1
   1 -12   0 77.7982 7.00394   1
  -1 -12  -1 65.5191 4.97975   4
  -1 -12  -1 72.8306 7.38083   1
   1 -12   1 70.1267 6.92493   1
  -1 -12  -2 298.006 13.6254   1
   1 -12   2 295.129 13.3738   1
  -1 -12  -2 287.600 11.2462   4
   1 -12   3 264.301 12.0915   7
   1 -12   3 265.954 12.4734   1
  -1 -12  -3 234.889 11.6139   9
  -1 -12  -3 259.408 12.4806   1
  -1 -12  -3 251.064 10.3046   4
   1 -12   4 125.153 8.52976   7
  -1 -12  -4 126.059 9.00075   2
  -1 -12  -4 122.665 8.32783   9
  -1 -12  -4 142.121 9.40244   1
   1 -12   4 147.837 9.35487   1
  -1 -12  -4 145.692 7.34139   4
   1 -12   5 8.68155 6.11364   1
  -1 -12  -5 15.2282 6.15410   1
  -1 -12  -5 25.5508 6.22087   2
   1 -12   5 23.1654 6.04443   7
  -1 -12  -5 13.7915 5.44035   9
   1 -12   6 12.7212 6.62150   1
  -1 -12  -6 14.0336 5.54437   9
  -1 -12  -6 16.9993 6.65408   1
  -1 -12  -6 8.25897 6.08571   2
   1 -12   6 15.6109 5.96585   7
  -1 -12  -7 194.783 11.4670   2
   1 -12   7 202.687 11.7034   1
  -1 -12  -7 216.813 11.4649   1
  -1 -12  -7 194.348 13.5601  11
  -1 -12  -7 187.759 10.2538   9
   1 -12   8 63.7119 8.51649   1
  -1 -12  -8 45.1665 7.58503   1
  -1 -12  -8 46.8903 8.92507  11
  -1 -12  -8 56.9209 6.76987   9
   1 -12   9 14.6798 7.40122   1
  -1 -12  -9 7.03083 6.54019   1
  -1 -12  -9 6.58443 8.84831  11
  -1 -12  -9 12.5922 6.03701   9
   1 -12  10 26.0655 7.86816   1
  -1 -12 -10 19.1668 9.27622  11
  -1 -12 -10 28.3140 7.40201   1
   1 -12  11 53.8159 9.05211   1
  -1 -12 -11 36.5292 10.0139  11
  -1 -12 -11 61.9214 8.32421   1
   1 -12  12 107.495 10.4075   1
  -1 -12 -12 87.2592 11.5494  11
  -1 -12 -12 84.5086 9.88495   1
   1 -11 -14 6.45971 9.58554  11
   1 -11 -13 8.93097 9.08762  11
   1 -11 -12 21.9463 9.58174  11
  -1 -11  11 224.251 13.8037   1
   1 -11 -11 204.028 14.0662  11
   1 -11 -11 225.632 11.9999   1
  -1 -11  10 32.7361 8.25861   1
   1 -11 -10 14.7226 8.32088  11
   1 -11 -10 28.3495 6.91512   1
  -1 -11   9 14.4931 7.41657   1
   1 -11  -9 21.9428 4.81813   9
   1 -11  -9 31.7235 6.22950   1
   1 -11  -9 25.3142 8.29145  11
  -1 -11   8 44.5536 6.60558   7
   1 -11  -8 35.5654 7.06282   2
  -1 -11   8 32.9498 7.41585   1
   1 -11  -8 42.4973 5.30662   9
   1 -11  -8 41.2134 6.32697   1
   1 -11  -8 42.8478 8.08484  11
  -1 -11   7 109.916 8.24662   7
   1 -11  -7 98.4466 8.56975   2
   1 -11  -7 111.718 6.82811   9
   1 -11  -7 118.834 7.83419   1
  -1 -11   7 109.300 9.46077   1
   1 -11  -7 109.692 10.0018  11
  -1 -11   6 6.40719 5.29777   7
  -1 -11   6 0.83871 6.33027   1
   1 -11  -6 9.33841 4.18086   9
   1 -11  -6 16.1527 5.15148   1
   1 -11  -6 15.6025 5.78102   2
   1 -11  -6 11.0429 6.87670  11
  -1 -11   5 151.240 9.69547   1
   1 -11  -5 123.863 8.60660   2
  -1 -11   5 138.873 8.41496   7
   1 -11  -5 135.738 7.66000   9
   1 -11  -5 125.179 6.24841   4
   1 -11  -5 142.278 8.63293   1
   1 -11  -4 307.809 13.7703   2
   1 -11  -4 314.029 13.2377   1
  -1 -11   4 333.909 14.4243   1
  -1 -11   4 318.245 13.1655   7
   1 -11  -4 301.725 11.0187   4
   1 -11  -3 67.0020 6.50577   1
  -1 -11   3 74.1161 7.50787   1
   1 -11  -3 75.2378 4.08838   4
  -1 -11   3 78.2388 6.32543   7
   1 -11  -2 100.231 7.08784   1
  -1 -11   2 106.095 8.04998   1
  -1 -11   2 105.728 6.62707   7
  -1 -11   2 93.7654 5.31855   4
   1 -11  -2 99.1148 4.36191   4
   1 -11  -1 618.218 21.2743   1
  -1 -11   1 639.034 22.3088   1
   1 -11  -1 556.765 18.3508   4
  -1 -11   1 595.336 19.4114   4
  -1 -11   1 599.323 20.5285   7
  -1 -11   0 231.165 11.4461   1
   1 -11   0 240.140 11.1507   1
  -1 -11   0 238.746 9.26538   4
  -1 -11  -1 128.757 8.67009   1
   1 -11   1 129.484 8.22578   1
  -1 -11  -1 129.091 6.32151   4
   1 -11   2 107.376 7.23638   7
  -1 -11  -2 115.752 7.44454   9
  -1 -11  -2 113.992 8.01902   1
   1 -11   2 112.922 7.74515   1
  -1 -11  -2 110.800 6.03699   4
   1 -11   3 97.5192 7.32634   7
   1 -11   3 87.3579 7.50843   1
  -1 -11  -3 95.1683 7.08691   9
  -1 -11  -3 102.127 7.29643   2
  -1 -11  -3 112.716 8.18564   1
  -1 -11  -3 88.8826 5.64456   4
   1 -11   4 371.610 15.5798   7
  -1 -11  -4 359.821 15.5554   2
   1 -11   4 421.407 15.9640   1
  -1 -11  -4 382.589 15.0560   9
  -1 -11  -4 382.122 15.6721   1
  -1 -11  -4 375.688 14.0305   4
  -1 -11  -5 91.0952 7.08512   2
   1 -11   5 104.901 8.00798   1
  -1 -11  -5 82.0330 6.93849   9
  -1 -11  -5 106.692 7.87210   1
   1 -11   5 90.5895 7.68159   7
   1 -11   6 126.790 8.85343   7
  -1 -11  -6 124.802 8.56391   2
   1 -11   6 139.000 9.24658   1
  -1 -11  -6 105.454 7.75371   9
  -1 -11  -6 122.039 8.37799   1
  -1 -11  -6 104.635 9.91700  11
   1 -11   7 16.4656 6.24195   7
  -1 -11  -7 20.7197 6.24306   2
   1 -11   7 43.7253 7.11687   1
  -1 -11  -7 28.2421 5.49919   9
  -1 -11  -7 26.9561 6.48855   1
  -1 -11  -7 26.0068 8.09689  11
  -1 -11  -8 197.782 11.4113   2
   1 -11   8 190.810 11.6463   1
  -1 -11  -8 228.524 11.2477   1
  -1 -11  -8 217.710 13.3052  11
  -1 -11  -8 203.439 10.4703   9
   1 -11   9 17.1198 7.19467   1
  -1 -11  -9 14.6579 6.30791   1
  -1 -11  -9 16.5848 7.72516  11
  -1 -11  -9 16.5449 5.89823   9
   1 -11  10 158.661 11.0484   1
  -1 -11 -10 148.762 10.0734   1
  -1 -11 -10 140.055 12.1729  11
  -1 -11 -10 153.127 9.46886   9
   1 -11  11 94.1352 9.76043   1
  -1 -11 -11 87.0452 10.4269  11
  -1 -11 -11 78.7538 8.69771   1
  -1 -11 -12 61.3374 10.2365  11
  -1 -11 -12 40.4029 7.84828   1
  -1 -11 -13 10.0414 8.94848  11
   1 -10 -15 61.4987 11.0174  11
   1 -10 -14 42.0597 9.99180  11
   1 -10 -13-1.29202 8.35412  11
   1 -10 -12 16.5605 7.73147  11
   1 -10 -11 28.4688 7.63571  11
   1 -10 -11 27.4044 6.50168   1
   1 -10 -10 417.427 15.9749   9
   1 -10 -10 444.897 17.1946   1
   1 -10 -10 435.416 19.8459  11
   1 -10  -9 39.7711 6.56582   2
  -1 -10   9 47.7341 7.98739   1
   1 -10  -9 41.8427 5.18214   9
   1 -10  -9 45.4038 5.78564   1
   1 -10  -9 40.8925 8.09052  11
   1 -10  -8 34.7359 3.57428   8
   1 -10  -8 35.6940 6.75679   2
  -1 -10   8 42.9225 7.16776   1
   1 -10  -8 33.0964 4.53877   9
   1 -10  -8 33.4898 5.66431   1
   1 -10  -8 38.9069 7.60433  11
   1 -10  -7 37.5193 5.97870   2
  -1 -10   7 46.5505 6.84266   1
   1 -10  -7 36.6471 4.79705   9
   1 -10  -7 36.1341 5.83133   1
   1 -10  -7 38.2868 7.08323  11
  -1 -10   6 76.2683 6.58969   7
   1 -10  -6 87.6936 7.32216   2
  -1 -10   6 86.8543 8.14265   1
   1 -10  -6 75.3567 5.55180   9
   1 -10  -6 76.1672 6.44151   1
   1 -10  -6 84.2492 8.45582  11
  -1 -10   5 233.781 10.8349   7
  -1 -10   5 260.257 11.9956   1
   1 -10  -5 219.969 11.0979   2
   1 -10  -5 222.512 9.61810   9
   1 -10  -5 231.440 10.4885   1
   1 -10  -5 228.884 12.6290  11
  -1 -10   4 168.855 9.67672   1
   1 -10  -4 159.579 8.94263   2
   1 -10  -4 153.879 7.68674   9
  -1 -10   4 148.841 8.43950   7
   1 -10  -4 163.506 6.63310   4
   1 -10  -4 167.356 8.49242   1
   1 -10  -3 425.249 15.5645   1
  -1 -10   3 437.696 16.7499   1
   1 -10  -3 404.570 13.5786   4
  -1 -10   3 384.764 15.3448   7
  -1 -10   2 177.544 8.62408   7
   1 -10  -2 189.474 9.07482   1
  -1 -10   2 183.786 7.56234   4
  -1 -10   2 193.392 9.88859   1
   1 -10  -2 183.023 6.75823   4
   1 -10  -1 497.033 17.9008   1
   1 -10  -1 456.905 15.3814   4
  -1 -10   1 500.778 16.4239   4
  -1 -10   1 498.078 18.6204   1
  -1 -10   1 524.549 17.4797   7
  -1 -10   0 58.6640 4.40986   4
   1 -10   0 70.3098 5.92694   1
  -1 -10   0 68.5346 6.23126   1
   1 -10   1 198.971 9.30387   7
  -1 -10  -1 194.712 8.11072   4
  -1 -10  -1 211.219 9.56193   9
  -1 -10  -1 201.882 10.1269   1
   1 -10   1 202.488 9.83051   1
  -1 -10  -2 141.999 7.92710   9
   1 -10   2 131.487 8.09603   1
   1 -10   2 139.136 7.68137   7
  -1 -10  -2 154.067 8.47068   1
  -1 -10  -2 141.057 6.72423   4
  -1 -10  -3 428.166 16.4601   9
  -1 -10  -3 422.345 16.6238   2
   1 -10   3 424.523 16.6513   7
  -1 -10  -3 441.957 15.5009   4
  -1 -10  -3 463.614 17.0454   1
   1 -10   3 457.814 16.9882   1
   1 -10   4 76.0065 6.41312   7
   1 -10   4 56.7799 6.16873   1
  -1 -10  -4 55.7471 5.93120   2
  -1 -10  -4 65.2745 5.92476   1
  -1 -10  -4 62.9205 5.62957   9
  -1 -10  -5 30.0971 4.97407   9
   1 -10   5 37.5653 5.79079   7
  -1 -10  -5 40.3657 5.17399   2
   1 -10   5 51.0760 6.30881   1
  -1 -10  -5 43.8479 6.97126  11
  -1 -10  -5 44.4534 5.74002   1
  -1 -10  -6 90.8094 6.61459   9
   1 -10   6 108.332 7.65125   7
  -1 -10  -6 99.7485 7.35817   2
   1 -10   6 100.877 7.73295   1
  -1 -10  -6 93.4186 9.06829  11
  -1 -10  -6 104.614 7.50573   1
  -1 -10  -7 141.868 8.31952   9
   1 -10   7 161.226 9.78548   1
  -1 -10  -7 141.585 9.08807   2
   1 -10   7 134.076 8.70893   7
  -1 -10  -7 133.081 8.32719   1
  -1 -10  -7 153.432 10.8806  11
   1 -10   8 104.184 8.47416   1
  -1 -10  -8 113.465 8.32296   2
   1 -10   8 94.4718 8.04754   7
  -1 -10  -8 101.087 6.24331   8
  -1 -10  -8 111.510 7.73500   1
  -1 -10  -8 105.688 10.0053  11
  -1 -10  -9 127.705 10.8167  11
  -1 -10  -9 159.545 9.94869   2
   1 -10   9 159.968 10.4007   1
  -1 -10  -9 140.453 9.30951   1
  -1 -10 -10 26.0737 6.23830   1
  -1 -10 -10 33.0520 8.30876  11
  -1 -10 -11 93.1445 7.90985   1
  -1 -10 -11 75.8987 9.93131  11
  -1 -10 -12 90.6452 8.86464   1
  -1 -10 -12 76.4302 10.2043  11
  -1 -10 -13 56.7857 9.91132  11
  -1 -10 -14 29.8028 9.76883  11
  -1  -9  15 9.34579 8.68638   5
   1  -9 -15-4.68662 9.70426  11
   1  -9 -14 70.8092 10.3270  11
   1  -9 -13 115.010 11.1383  11
   1  -9 -12-1.13785 8.13677  11
   1  -9 -11 123.963 10.4796  11
   1  -9 -10 18.4216 5.41547   1
   1  -9 -10 14.8730 6.96757  11
   1  -9 -10 10.5769 6.15931   2
   1  -9  -9 138.088 8.24949   1
   1  -9  -9 125.116 9.77445  11
   1  -9  -9 119.794 8.59803   2
   1  -9  -8 120.036 5.41922   8
   1  -9  -8 118.671 6.62440   9
   1  -9  -8 128.244 7.68396   1
   1  -9  -8 123.833 9.62984  11
   1  -9  -8 132.899 8.69829   2
   1  -9  -7 440.937 17.5368   2
  -1  -9   7 489.746 18.4336   1
   1  -9  -7 422.969 15.7827   9
   1  -9  -7 451.470 16.6979   1
   1  -9  -7 461.779 18.9937  11
   1  -9  -6 59.7055 6.20020   2
   1  -9  -6 44.7970 4.30140   9
   1  -9  -6 61.4846 5.36567   1
  -1  -9   6 50.4072 6.44999   1
   1  -9  -6 39.1441 6.42107  11
  -1  -9   5 45.0775 5.02275   7
   1  -9  -5 41.0756 4.19867   9
   1  -9  -5 46.0505 5.50729   2
   1  -9  -5 41.7596 4.80607   1
  -1  -9   5 39.8377 5.91944   1
   1  -9  -5 56.7511 6.91359  11
  -1  -9   4 57.9189 5.10602   7
  -1  -9   4 69.5661 6.24420   1
   1  -9  -4 54.7273 4.45244   9
   1  -9  -4 46.6023 5.61584   2
   1  -9  -4 57.8484 5.09864   1
   1  -9  -4 58.8889 6.64312  11
  -1  -9   3 678.505 23.5172   1
   1  -9  -3 635.698 23.0597   2
   1  -9  -3 670.998 21.9130   9
   1  -9  -3 665.257 22.4708   1
   1  -9  -3 666.459 20.9076   4
  -1  -9   3 607.029 22.2589   7
  -1  -9   2 1065.55 34.5015   7
   1  -9  -2 1083.64 34.7059   1
  -1  -9   2 1073.69 33.6300   4
  -1  -9   2 1134.06 35.7147   1
   1  -9  -2 1043.40 32.9702   4
   1  -9  -1 217.478 9.63562   1
   1  -9  -1 212.449 7.47961   4
  -1  -9   1 218.986 8.41918   4
  -1  -9   1 217.348 9.07475   7
  -1  -9   1 237.288 10.3631   1
  -1  -9   0 40.1666 4.58225   9
   1  -9   0 35.0826 2.27427   4
  -1  -9   0 37.9331 3.50532   4
   1  -9   0 35.1658 4.39289   1
  -1  -9   0 38.1729 4.88775   1
   1  -9   1 385.636 14.9701   1
  -1  -9  -1 437.963 15.6607   1
   1  -9   1 365.378 14.7145   7
  -1  -9  -1 409.328 14.9721   9
  -1  -9  -1 403.799 13.8579   4
  -1  -9  -2 1116.00 35.5167   9
  -1  -9  -2 1065.96 35.5117   2
   1  -9   2 1069.08 35.6184   7
  -1  -9  -2 1075.80 34.5815   4
  -1  -9  -2 1128.07 36.0770   1
   1  -9   2 1116.38 35.7049   1
  -1  -9  -3 22.2905 4.05551   9
   1  -9   3 14.7618 4.44869   1
  -1  -9  -3 25.2144 4.80163   1
   1  -9   3 23.6494 4.62472   7
  -1  -9  -3 22.2233 4.33094   2
  -1  -9  -3 28.6128 3.62729   4
   1  -9   4 77.6238 6.29499   7
  -1  -9  -4 84.4161 6.05564   1
   1  -9   4 84.7620 6.27949   1
  -1  -9  -4 95.5433 6.59890   2
  -1  -9  -4 91.3691 6.12340   9
  -1  -9  -4 87.4410 7.51623  11
   1  -9   5 135.982 7.99550   7
  -1  -9  -5 134.261 7.64431   1
   1  -9   5 148.911 8.50172   1
  -1  -9  -5 140.555 8.13843   2
  -1  -9  -5 128.514 7.39909   9
  -1  -9  -5 126.012 8.96613  11
   1  -9   6 778.692 27.8978   7
  -1  -9  -6 862.089 27.9033   1
   1  -9   6 841.517 28.2776   1
  -1  -9  -6 773.556 27.6515   2
  -1  -9  -6 784.316 27.2664   9
  -1  -9  -6 847.381 29.8088  11
  -1  -9  -7 362.013 14.3881   1
   1  -9   7 363.473 15.0377   1
  -1  -9  -7 339.038 14.6040   2
  -1  -9  -7 353.387 13.0259   8
   1  -9   7 349.299 14.7640   7
  -1  -9  -7 339.273 16.1214  11
  -1  -9  -8 95.2166 8.95861  11
  -1  -9  -8 96.4857 7.43060   2
  -1  -9  -8 92.8790 7.35551   1
   1  -9   8 100.680 7.61270   7
  -1  -9  -8 92.5969 5.62639   8
  -1  -9  -9 12.7480 6.82737  11
  -1  -9  -9 12.8469 5.44753   2
  -1  -9  -9 28.9091 5.69586   1
  -1  -9  -9 15.0606 3.71709   8
  -1  -9 -10 71.0739 8.71687  11
  -1  -9 -10 56.1708 7.39166   2
  -1  -9 -10 76.1871 7.17847   1
  -1  -9 -11 41.9516 6.64558   1
  -1  -9 -11 40.1066 8.45040  11
  -1  -9 -12 81.1239 9.83946  11
  -1  -9 -13 105.625 11.0283  11
  -1  -9 -14 11.2661 9.09187  11
  -1  -9 -15 13.3164 9.38468  11
   1  -8 -16 48.7758 9.94693  11
  -1  -8  16 54.9182 10.1537   5
   1  -8 -15 32.7409 8.88278  11
  -1  -8  15 51.0707 9.43652   5
  -1  -8  15 29.4827 6.32653   3
   1  -8 -14 1.78727 7.38093  11
  -1  -8  14 5.78326 8.25955   5
  -1  -8  14 7.67409 5.12280   3
   1  -8 -13 14.0310 7.78370  11
  -1  -8  13 4.96936 7.23135   5
  -1  -8  13 9.15190 4.71914   3
  -1  -8  12 262.794 11.0880   3
  -1  -8  12 261.689 14.0957   5
   1  -8 -12 268.321 14.3646  11
   1  -8 -11 28.8613 6.23577   2
   1  -8 -11 31.7094 7.20904  11
  -1  -8  11 36.6189 7.20344   5
   1  -8 -10 176.235 8.99994   1
   1  -8 -10 158.341 11.0254  11
   1  -8 -10 156.483 9.71839   2
  -1  -8  10 162.663 10.1891   5
   1  -8  -9 66.8428 6.86729   2
   1  -8  -9 64.3828 7.63147  11
   1  -8  -9 63.8451 6.07845   1
   1  -8  -8 630.864 22.4417   2
   1  -8  -8 600.307 19.3075   8
   1  -8  -8 611.443 21.3055   1
   1  -8  -8 624.049 23.3246  11
   1  -8  -7 412.300 14.6851   1
   1  -8  -7 380.552 12.9644   8
   1  -8  -7 386.689 16.3639  11
   1  -8  -7 384.927 15.5205   2
   1  -8  -6 146.580 8.10345   2
   1  -8  -6 145.753 8.98351  11
   1  -8  -6 146.740 6.81387   9
  -1  -8   6 164.580 8.79737   1
   1  -8  -6 147.651 7.39983   1
   1  -8  -5-1.99302 3.98164   2
   1  -8  -5-0.37439 4.33485  11
   1  -8  -5 1.46684 2.87732   9
  -1  -8   5-1.87826 4.17181   1
   1  -8  -5 4.46009 3.45976   1
   1  -8  -4 396.842 15.3772   2
   1  -8  -4 420.259 16.5831  11
   1  -8  -4 390.345 14.1940   9
   1  -8  -4 422.541 14.9371   1
  -1  -8   4 428.917 15.9124   1
  -1  -8   3 276.115 11.6268   1
   1  -8  -3 261.915 11.3597   2
   1  -8  -3 261.218 10.2875   9
   1  -8  -3 291.159 10.9926   1
  -1  -8   3 272.318 9.95983   4
  -1  -8   3 275.122 10.8049   7
  -1  -8   2 47.6004 4.13879   7
   1  -8  -2 43.3221 4.68987   2
   1  -8  -2 48.2541 4.19055   1
  -1  -8   2 50.8125 4.79919   1
   1  -8  -2 46.0103 2.73790   4
  -1  -8   2 45.8623 3.42126   4
   1  -8  -1 57.7177 2.82042   4
  -1  -8   1 57.5989 3.70339   4
  -1  -8   1 55.2386 4.12448   7
   1  -8  -1 52.6055 4.58780   1
  -1  -8   1 60.4425 5.15715   1
  -1  -8   0 261.710 10.7266   1
   1  -8   0 270.011 10.2271   1
  -1  -8   0 250.874 10.2622   9
   1  -8   0 248.300 8.28676   4
  -1  -8   0 238.152 9.54532   7
  -1  -8   0 245.723 9.24490   4
   1  -8   1 195.704 8.60361   1
  -1  -8  -1 191.385 8.96423   1
  -1  -8  -1 189.369 8.45067   9
  -1  -8  -1 201.350 7.75381   4
   1  -8   1 196.133 8.54019   7
   1  -8   2 81.4191 5.69381   7
   1  -8   2 79.7478 5.55066   1
  -1  -8  -2 84.1134 5.48450   2
  -1  -8  -2 81.6735 5.35816   9
  -1  -8  -2 84.1935 5.64519   1
  -1  -8  -2 72.9145 4.52403   4
   1  -8   3 628.705 21.0755   1
  -1  -8  -3 592.518 22.4247  11
  -1  -8  -3 594.893 20.9059   2
   1  -8   3 603.304 20.9956   7
  -1  -8  -3 612.967 20.7284   9
  -1  -8  -3 594.241 21.0182   1
   1  -8   4 887.107 30.0061   1
  -1  -8  -4 958.100 31.5043  11
  -1  -8  -4 878.545 29.7948   2
   1  -8   4 894.047 29.9469   7
  -1  -8  -4 878.774 29.4689   9
  -1  -8  -4 918.776 29.8551   1
  -1  -8  -5 389.933 15.2565  11
  -1  -8  -5 324.904 13.3421   2
   1  -8   5 319.429 13.3388   7
   1  -8   5 342.304 13.6667   1
  -1  -8  -5 333.121 13.2816   1
  -1  -8  -6 261.739 11.3588   2
  -1  -8  -6 278.651 11.4733   1
   1  -8   6 243.422 11.2452   7
  -1  -8  -6 267.172 12.4869  11
  -1  -8  -7 541.357 19.9489   2
  -1  -8  -7 546.072 19.7014   1
  -1  -8  -7 564.029 18.4537   8
  -1  -8  -7 517.464 21.2664  11
  -1  -8  -8 112.822 7.54810   2
  -1  -8  -8 112.532 9.04421  11
  -1  -8  -8 111.829 7.31740   1
  -1  -8  -8 121.010 5.84430   8
  -1  -8  -9 40.2902 5.91377   2
  -1  -8  -9 35.8160 6.88344  11
  -1  -8  -9 41.6835 5.64121   1
  -1  -8  -9 46.9129 4.06099   8
  -1  -8 -10 168.799 11.4389  11
  -1  -8 -10 175.571 10.3429   2
  -1  -8 -10 202.747 9.89393   1
  -1  -8 -11-0.52251 7.47873  11
  -1  -8 -11 12.7469 6.15844   2
  -1  -8 -11 17.2174 5.42693   1
   1  -8  11 6.58909 5.26373   3
   1  -8  12 21.3156 5.54088   3
  -1  -8 -12 15.4940 7.48192  11
   1  -8  13 42.6678 6.36691   3
  -1  -8 -13 42.4671 8.92980  11
   1  -8  14 55.8582 9.16590   5
   1  -8  14 59.7058 7.23669   3
  -1  -8 -14 60.6755 9.60741  11
   1  -8  15 8.09975 8.96634   5
   1  -8  15-3.67936 5.65632   3
  -1  -8 -15 0.66403 8.38967  11
   1  -8  16 30.5669 9.49887   5
   1  -8  16 45.0657 7.39044   3
  -1  -8 -16 29.4020 10.0052  11
  -1  -7  17 2.91616 9.81709   5
   1  -7 -17-2.01965 8.91911  11
  -1  -7  16 47.0474 9.82747   5
  -1  -7  16 31.6709 6.46252   3
   1  -7 -16 45.0949 9.33655  11
  -1  -7  15 51.3566 9.33770   5
  -1  -7  15 46.6175 6.16154   3
   1  -7 -15 54.3366 9.23053  11
  -1  -7  14 20.7776 7.80916   5
  -1  -7  14 14.6939 5.20506   3
   1  -7 -14 20.2029 7.75354  11
  -1  -7  13-0.46542 7.02459   5
  -1  -7  13 15.6601 4.92288   3
   1  -7 -13 11.0203 7.04101  11
  -1  -7  12 28.6161 4.71887   3
  -1  -7  12 36.2913 7.75576   5
   1  -7 -12 20.6436 6.85158  11
  -1  -7  11 56.3188 5.18559   3
  -1  -7  11 65.7415 7.58066   5
   1  -7 -11 44.9176 7.33833  11
  -1  -7  10 44.2359 4.43405   3
  -1  -7  10 42.4086 6.40292   5
   1  -7 -10 41.7471 6.67372  11
   1  -7  -9 394.360 14.6940   1
  -1  -7   9 381.078 13.7518   3
  -1  -7   9 397.553 16.1354   5
   1  -7  -9 362.484 16.0330  11
   1  -7  -8 223.402 9.76791   1
   1  -7  -8 225.436 11.2322  11
  -1  -7   8 214.511 10.8407   5
   1  -7  -8 221.473 10.5811   2
   1  -7  -7 461.653 16.3587   1
   1  -7  -7 461.689 14.7740   8
   1  -7  -7 456.474 17.2083   2
   1  -7  -7 439.568 17.8505  11
   1  -7  -6 576.920 19.4756   1
   1  -7  -6 574.384 21.0630  11
   1  -7  -6 556.033 20.1701   2
   1  -7  -5 69.1604 5.42508   2
  -1  -7   5 70.8410 5.97550   1
   1  -7  -5 78.0736 4.87076   1
   1  -7  -5 74.5452 6.12426  11
   1  -7  -5 64.9905 4.02327   9
   1  -7  -4 338.463 13.0509   2
   1  -7  -4 323.400 12.2294   1
  -1  -7   4 344.645 13.3337   1
   1  -7  -4 331.912 11.6751   9
   1  -7  -4 333.533 13.7732  11
   1  -7  -3 40.4605 4.98755  11
   1  -7  -3 39.7346 3.18129   9
  -1  -7   3 40.4781 3.16321   4
   1  -7  -3 41.5948 3.62699   1
   1  -7  -3 35.9566 3.95532   2
  -1  -7   3 44.3001 4.44783   1
   1  -7  -2 236.054 8.60674   9
  -1  -7   2 233.617 9.81664   1
   1  -7  -2 218.057 9.36948   2
  -1  -7   2 238.200 8.40735   4
   1  -7  -2 220.426 7.71371   4
   1  -7  -2 218.613 8.90041   1
  -1  -7   2 214.620 8.87317   7
  -1  -7   1 474.591 16.1194   4
  -1  -7   1 504.020 17.5296   1
   1  -7  -1 494.492 16.8716   1
   1  -7  -1 493.855 15.4445   4
  -1  -7   1 501.228 16.6297   7
   1  -7   0 951.746 31.2037   7
  -1  -7   0 951.376 30.7666   7
  -1  -7   0 983.372 31.7925   1
   1  -7   0 1018.75 31.3733   1
   1  -7   0 968.632 29.7281   4
  -1  -7   0 990.311 31.3967   9
  -1  -7   0 983.055 30.5756   4
   1  -7   1 363.750 13.1937   7
   1  -7   1 373.570 13.1434   1
  -1  -7  -1 364.039 13.5664   1
  -1  -7  -1 349.481 13.0336   2
  -1  -7  -1 367.692 13.1846   9
  -1  -7  -1 360.953 12.4726   4
   1  -7   2 248.725 9.89083   1
  -1  -7  -2 228.285 10.9718  11
  -1  -7  -2 256.438 9.82221   2
  -1  -7  -2 243.753 9.65499   9
   1  -7   2 247.158 9.89025   7
  -1  -7  -2 242.531 10.1408   1
   1  -7   3 485.867 16.1971   1
  -1  -7  -3 446.381 17.2604  11
  -1  -7  -3 457.478 16.0209   2
  -1  -7  -3 430.740 15.7269   9
   1  -7   3 437.768 16.0207   7
  -1  -7  -3 458.285 16.2254   1
  -1  -7  -4 734.625 25.8755  11
  -1  -7  -4 726.222 24.6446   2
  -1  -7  -4 749.220 24.7634   1
   1  -7   4 752.296 24.8301   1
   1  -7   4 725.068 24.7623   7
  -1  -7  -5 98.3144 5.92176   2
  -1  -7  -5 104.630 7.22267  11
  -1  -7  -5 84.4333 5.86762   1
  -1  -7  -6 136.913 7.62162   2
  -1  -7  -6 151.634 6.51639   8
  -1  -7  -6 153.215 8.78770  11
  -1  -7  -6 145.948 7.49593   1
  -1  -7  -7 241.727 10.6221   2
  -1  -7  -7 243.711 9.25404   8
  -1  -7  -7 252.034 10.4228   1
  -1  -7  -7 236.218 11.7443  11
  -1  -7  -8 179.117 10.7860  11
  -1  -7  -8 200.649 9.76834   2
  -1  -7  -8 200.888 7.81369   8
  -1  -7  -8 205.064 9.24204   1
   1  -7   8 190.917 8.92725   3
  -1  -7  -9 75.9792 6.82671   2
  -1  -7  -9 75.9254 7.67180  11
  -1  -7  -9 73.8342 6.18462   1
   1  -7   9 84.3708 5.95342   3
   1  -7  10 145.689 9.60603   5
  -1  -7 -10 141.864 8.62998   2
  -1  -7 -10 142.548 10.1239  11
  -1  -7 -10 153.321 8.29328   1
   1  -7  10 141.765 8.03289   3
  -1  -7 -11 265.713 14.6453  11
  -1  -7 -11 290.297 13.5119   2
   1  -7  11 291.264 12.3700   3
   1  -7  11 300.315 14.0700   5
  -1  -7 -12 6.62714 5.74149   2
  -1  -7 -12 13.9975 6.93663  11
   1  -7  12 15.4215 6.81799   5
   1  -7  12 23.6074 5.49583   3
  -1  -7 -13 22.1183 8.25545  11
   1  -7  13 19.1724 7.41934   5
   1  -7  13 17.7613 5.91531   3
  -1  -7 -14 21.8517 8.44772  11
   1  -7  14 34.3973 8.53926   5
   1  -7  14 29.9839 6.50829   3
  -1  -7 -15 95.6403 10.7758  11
   1  -7  15 73.6450 9.82353   5
   1  -7  15 74.6698 7.81315   3
  -1  -7 -16-2.66587 9.28725  11
   1  -7  16 8.65114 9.02323   5
   1  -7  16-5.82614 6.78065   3
  -1  -6  17 75.2642 10.8283   5
  -1  -6  17 68.8591 7.31495   3
  -1  -6  16 50.2961 9.24099   5
  -1  -6  16 57.9394 7.16825   3
  -1  -6  15 11.3302 7.25998   5
  -1  -6  15 5.74492 5.16838   3
  -1  -6  14 190.821 12.0613   5
  -1  -6  14 193.103 9.75426   3
  -1  -6  13 145.511 9.86511   5
  -1  -6  13 131.083 7.89178   3
  -1  -6  12 154.791 8.13378   3
  -1  -6  12 160.987 10.2447   5
   1  -6 -12 174.708 10.9395  11
  -1  -6  12 171.283 10.5625  10
  -1  -6  11 164.362 8.08754   3
  -1  -6  11 169.160 10.0193   5
   1  -6 -11 150.752 10.2306  11
  -1  -6  11 174.132 10.1938  10
  -1  -6  10 527.111 18.4342   3
  -1  -6  10 554.349 20.5179   5
   1  -6 -10 541.915 20.9158  11
  -1  -6   9 69.4046 4.69271   3
   1  -6  -9 76.5671 6.71060  11
  -1  -6   9 70.1622 6.57689   5
   1  -6  -8 257.458 10.3732   1
  -1  -6   8 257.300 9.62108   3
  -1  -6   8 249.825 11.5680   5
   1  -6  -8 252.305 11.8813  11
  -1  -6   7 28.3466 4.72756   5
   1  -6  -7 27.3855 2.09842   8
  -1  -6   7 28.7907 3.01728   3
   1  -6  -7 28.8057 4.88921  11
   1  -6  -7 30.3177 3.93261   1
   1  -6  -6 1112.88 33.3367   1
  -1  -6   6 1185.81 34.5842   5
   1  -6  -6 1073.12 34.7137  11
   1  -6  -5 1790.12 55.5293   1
   1  -6  -5 1799.82 56.8592  11
   1  -6  -4 797.900 25.8143   1
   1  -6  -4 793.576 27.0236  11
   1  -6  -4 786.277 25.2921   9
  -1  -6   4 839.086 26.8416   1
  -1  -6   3 104.676 5.76846   1
   1  -6  -3 98.8731 4.53213   9
  -1  -6   3 105.742 4.59784   4
   1  -6  -3 103.313 5.05740   1
   1  -6  -3 93.3669 5.98894  11
   1  -6  -2 233.412 8.71059   9
  -1  -6   2 250.234 9.08063   7
  -1  -6   2 262.072 9.99765   1
   1  -6  -2 241.125 9.71915   2
   1  -6  -2 250.142 9.15989   1
   1  -6  -2 226.858 10.1368  11
  -1  -6   2 245.085 8.73431   4
  -1  -6   1 300.693 11.0047   7
  -1  -6   1 311.644 10.7542   4
  -1  -6   1 327.954 11.9584   1
   1  -6  -1 320.893 11.3501   1
  -1  -6   1 329.771 11.6457   9
   1  -6  -1 316.027 10.0934   4
  -1  -6   0 495.364 16.1976   7
   1  -6   0 487.728 16.6681   7
   1  -6   0 499.087 16.6669   1
  -1  -6   0 510.768 17.2010   1
   1  -6   0 498.016 15.3361   4
  -1  -6   0 488.091 16.7753   9
  -1  -6   0 485.241 16.0698   4
   1  -6   1 287.307 10.3821   7
   1  -6   1 256.364 10.0780   1
  -1  -6  -1 289.827 10.7277   1
  -1  -6  -1 276.486 10.1179   2
  -1  -6  -1 292.389 10.3123   9
  -1  -6  -1 265.008 9.76870   4
  -1  -6  -2 304.221 12.1836  11
  -1  -6  -2 292.586 11.0216   2
   1  -6   2 301.205 11.1451   1
  -1  -6  -2 291.053 10.9507   9
   1  -6   2 315.151 11.3667   7
  -1  -6  -2 318.670 11.5487   1
  -1  -6  -3 1379.07 42.5826   2
  -1  -6  -3 1363.93 42.7812   1
   1  -6   3 1350.35 42.6927   1
  -1  -6  -3 1324.98 43.6298  11
  -1  -6  -4 81.9111 4.89905   2
  -1  -6  -4 63.9112 5.44379  11
  -1  -6  -4 78.9108 5.00115   1
  -1  -6  -5 889.394 30.0534   2
  -1  -6  -5 942.655 30.1578   1
  -1  -6  -5 965.323 31.2932  11
  -1  -6  -6 33.8521 4.62822  11
  -1  -6  -6 37.6246 4.40968   2
  -1  -6  -6 36.2630 3.35621   8
   1  -6   6 33.5540 3.59311   3
  -1  -6  -6 30.4595 4.13690   1
  -1  -6  -7 685.508 22.4286   1
  -1  -6  -7 675.016 23.8102  11
  -1  -6  -7 623.602 22.5348   2
   1  -6   7 659.106 22.9986   5
   1  -6   7 666.032 22.1637   3
  -1  -6  -7 652.663 21.2257   8
   1  -6   8 175.539 8.97670   5
  -1  -6  -8 169.172 8.70037   2
  -1  -6  -8 165.359 9.66663  11
   1  -6   8 177.096 8.23540   3
  -1  -6  -8 182.303 8.37370   1
   1  -6   9 380.389 15.5441   5
  -1  -6  -9 386.309 15.1923   2
  -1  -6  -9 378.759 16.3533  11
   1  -6   9 399.428 14.6252   3
  -1  -6  -9 389.022 14.8105   1
   1  -6  10 154.331 9.41383   5
  -1  -6 -10 164.987 9.05131   2
  -1  -6 -10 134.504 9.79677  11
   1  -6  10 163.850 9.52690  10
   1  -6  10 162.796 8.41745   3
  -1  -6 -10 187.025 8.82744   1
   1  -6  11 131.240 9.08324  10
  -1  -6 -11 126.508 9.72320  11
  -1  -6 -11 116.434 7.98524   2
   1  -6  11 114.484 7.45782   3
   1  -6  11 134.417 9.09293   5
   1  -6  12 151.923 9.90240  10
  -1  -6 -12 139.184 10.3915  11
  -1  -6 -12 152.781 9.59222   2
   1  -6  12 136.597 8.30606   3
   1  -6  12 140.971 9.63458   5
   1  -6  13 109.156 9.32852   5
   1  -6  13 116.191 8.05017   3
   1  -6  14 35.4626 6.32338   3
   1  -6  14 38.0960 8.28799   5
   1  -6  15 58.2999 7.40297   3
   1  -6  15 65.9731 9.16176   5
   1  -6  16 31.0839 6.92237   3
   1  -6  16 31.6178 8.91081   5
   1  -6  17 53.9218 7.95085   3
   1  -6  17 74.5008 10.0030   5
  -1  -5  18 21.6555 6.41858   3
  -1  -5  18 16.0197 9.66156   5
  -1  -5  17 61.2726 7.18451   3
  -1  -5  17 63.5703 10.0488   5
  -1  -5  16 19.5487 5.96345   3
  -1  -5  16 14.6855 7.70679   5
  -1  -5  15 48.9428 6.35602   3
  -1  -5  15 56.0781 8.08044   5
  -1  -5  14 10.3012 5.10542   3
  -1  -5  14 9.04943 7.44270   5
  -1  -5  13 203.275 9.61315   3
  -1  -5  13 197.115 11.3793   5
   1  -5 -13 194.278 10.7460   2
  -1  -5  12 62.9495 6.87466   5
   1  -5 -12 54.8250 6.47201   2
  -1  -5  12 41.4566 7.17036  10
  -1  -5  12 53.3841 5.18223   3
  -1  -5  11 134.996 8.80716   5
  -1  -5  11 129.895 6.94214   3
  -1  -5  11 137.273 8.81834  10
   1  -5 -11 126.298 8.02680   2
  -1  -5  10 113.781 7.38143   5
  -1  -5  10 97.6693 5.81375   3
  -1  -5  10 119.663 8.10626  10
   1  -5 -10 97.8658 6.85704   2
  -1  -5   9 751.152 25.5252   5
  -1  -5   9 718.173 23.7027   3
  -1  -5   9 768.263 25.7040  10
   1  -5  -9 690.877 25.0096   2
  -1  -5   8 11.4571 4.59999  10
   1  -5  -8 8.96608 3.92935  11
  -1  -5   8 11.2639 2.60749   3
  -1  -5   8 15.0045 4.59155   5
  -1  -5   7 259.943 9.49032   3
   1  -5  -7 272.886 10.2552   1
  -1  -5   7 260.070 11.0121   5
   1  -5  -7 268.659 11.5031  11
  -1  -5   6 112.773 6.49606   5
   1  -5  -6 109.640 4.14445   8
   1  -5  -6 109.608 5.37480   1
  -1  -5   6 116.685 4.83746   3
   1  -5  -6 105.281 6.44322  11
  -1  -5   5 1204.23 38.9350   5
   1  -5  -5 1211.40 39.1773  11
   1  -5  -5 1230.97 38.0955   1
   1  -5  -4 272.001 10.7277  11
   1  -5  -4 262.809 9.67180   1
   1  -5  -3 399.443 13.6458   1
   1  -5  -3 414.391 14.7670  11
   1  -5  -3 390.263 13.2016   9
  -1  -5   3 431.960 14.5200   1
  -1  -5   3 402.321 13.4192   4
   1  -5  -2 1742.88 53.4448   1
   1  -5  -2 1647.83 53.0062   9
  -1  -5   2 1762.06 53.1449   4
  -1  -5   2 1805.57 54.1223   1
   1  -5  -2 1849.18 54.5339  11
  -1  -5   1 2.89820 1.84289   7
  -1  -5   1 4.97115 2.13249   9
   1  -5  -1 2.22847 1.94499   1
  -1  -5   1 3.60364 2.07998   1
   1  -5  -1 3.97864 0.97792   4
  -1  -5   1 4.15740 1.76984   4
   1  -5   0 632.458 19.1705   4
   1  -5   0 606.344 20.3346   7
  -1  -5   0 624.414 19.9074   7
  -1  -5   0 607.442 20.0926   2
  -1  -5   0 653.566 20.5278   9
  -1  -5   0 603.566 19.8972   4
  -1  -5   0 649.962 20.8452   1
   1  -5   0 659.753 20.2855   1
  -1  -5  -1 590.733 19.4339   2
  -1  -5  -1 586.514 20.3737  11
  -1  -5  -1 594.261 19.5724   9
   1  -5   1 596.719 19.5174   1
  -1  -5  -1 639.014 20.0194   1
  -1  -5  -2 1843.14 55.6544   2
  -1  -5  -2 1752.66 55.9494   1
  -1  -5  -2 1782.00 56.6309  11
   1  -5   2 1846.98 55.7088   1
  -1  -5  -3 569.275 18.7115   2
  -1  -5  -3 555.044 19.5435  11
  -1  -5  -3 574.512 18.9258   1
  -1  -5  -4 1014.71 32.3219   2
  -1  -5  -4 1007.18 33.1932  11
  -1  -5  -4 1031.88 32.4753   1
  -1  -5  -5 538.455 18.3197   1
  -1  -5  -5 548.342 19.1685  11
  -1  -5  -5 510.905 18.2077   2
  -1  -5  -5 553.854 17.5696   8
   1  -5   5 545.634 17.9828   3
  -1  -5  -6 10.9915 3.02608   1
   1  -5   6 7.83877 3.47360   5
  -1  -5  -6 6.78347 3.12194   2
  -1  -5  -6 9.82486 2.19554   8
   1  -5   6 11.3152 2.85569   3
  -1  -5  -6 16.6241 4.15043  11
  -1  -5  -7 78.7857 5.04777   1
   1  -5   7 81.6585 5.58436   5
   1  -5   7 67.0105 5.59868  10
  -1  -5  -7 90.6605 6.22367  11
  -1  -5  -7 66.7437 4.97269   2
   1  -5   7 80.4728 4.99298   3
  -1  -5  -7 78.3559 4.06657   8
   1  -5   8 775.368 26.6463   5
   1  -5   8 808.327 26.9367  10
  -1  -5  -8 773.629 26.2952   2
   1  -5   8 749.399 25.7938   3
  -1  -5  -8 815.107 26.0428   1
   1  -5   9 589.062 21.3727   5
   1  -5   9 589.983 21.4718  10
  -1  -5  -9 590.503 21.0531   2
   1  -5   9 601.524 20.5229   3
  -1  -5  -9 595.119 20.7064   1
   1  -5  10 44.5808 5.69345   5
  -1  -5 -10 30.3506 5.51587   2
   1  -5  10 37.0187 4.80847   3
   1  -5  10 37.8497 5.97851  10
   1  -5  11 83.6167 7.37531  10
   1  -5  11 74.0924 6.97298   5
   1  -5  11 73.8373 6.16510   3
   1  -5  12 326.477 14.6337  10
   1  -5  12 336.542 14.5060   5
   1  -5  12 307.836 13.1708   3
   1  -5  13 157.251 10.2338  10
   1  -5  13 146.807 8.89440   3
   1  -5  13 163.097 10.5685   5
   1  -5  14 79.2080 7.42762   3
   1  -5  14 87.2529 8.99362   5
   1  -5  15 59.0010 7.26659   3
   1  -5  15 72.1980 9.11832   5
   1  -5  16 114.871 8.83771   3
   1  -5  16 124.464 10.9495   5
   1  -5  17 127.724 9.84401   3
   1  -5  17 151.618 11.9219   5
  -1  -4  18 14.8161 6.44635   3
  -1  -4  18 22.0055 8.80188   5
  -1  -4  17 7.81991 6.10788   3
  -1  -4  17 1.47849 7.95616   5
  -1  -4  16 28.1136 5.89910   3
  -1  -4  16 32.8054 8.28518   5
  -1  -4  15 16.2887 5.51698   3
  -1  -4  15 20.3251 7.03695   5
  -1  -4  14 200.045 9.83331   3
  -1  -4  14 190.295 11.2606   5
  -1  -4  13 13.9336 4.56723   3
  -1  -4  13 16.5244 6.01381   5
   1  -4 -13 15.4878 5.20444   2
  -1  -4  12 64.0028 5.61517   3
  -1  -4  12 67.7663 6.73254   5
   1  -4 -12 75.8725 6.46890   2
  -1  -4  11 1.60545 4.43478   5
   1  -4 -11 0.60260 4.30961   2
  -1  -4  11 4.20271 3.56335   3
  -1  -4  11 0.32297 5.22711  10
   1  -4 -10 512.908 18.4288   2
  -1  -4  10 496.341 18.6176   5
  -1  -4  10 476.219 17.2685   3
  -1  -4  10 549.566 19.0613  10
   1  -4  -9 254.161 10.7959   2
  -1  -4   9 268.377 11.2988   5
  -1  -4   9 247.177 9.82278   3
  -1  -4   9 276.409 11.4899  10
   1  -4  -8 400.743 14.9945   2
  -1  -4   8 437.258 15.4218   5
  -1  -4   8 392.318 13.9157   3
  -1  -4   8 425.940 15.4449  10
   1  -4  -7 74.2976 4.78425   2
  -1  -4   7 71.6019 5.24898   5
  -1  -4   7 70.4185 3.78319   3
  -1  -4   7 78.4353 5.41469  10
  -1  -4   6 176.688 7.72694  10
   1  -4  -6 160.437 7.25035   2
   1  -4  -6 163.413 6.84159   1
  -1  -4   6 160.195 6.21485   3
  -1  -4   5 2694.21 83.4604   3
  -1  -4   5 2821.06 84.7685   5
   1  -4  -5 2824.20 84.0260   1
   1  -4  -5 2805.18 84.9511  11
   1  -4  -5 2741.04 84.4895   2
   1  -4  -5 2771.25 82.9541   8
   1  -4  -4 1050.01 35.7054   2
   1  -4  -4 1186.82 36.2292  11
  -1  -4   4 1100.39 34.7315   3
  -1  -4   4 1229.01 36.1699   5
   1  -4  -4 1182.30 35.3570   1
   1  -4  -3 1695.42 52.9544  11
   1  -4  -3 1720.53 52.1736   1
  -1  -4   3 1692.41 52.7586   5
  -1  -4   3 1710.02 52.0653   4
   1  -4  -2 139.718 5.98236  11
  -1  -4   2 116.353 4.93390   4
  -1  -4   2 145.968 5.86175   1
   1  -4  -2 126.162 4.75616   9
   1  -4  -2 135.433 5.19223   1
  -1  -4   1 529.408 17.4725   4
   1  -4  -1 551.798 17.6255   1
   1  -4  -1 560.074 17.3611   9
  -1  -4   1 568.371 17.9989   9
  -1  -4   1 555.119 18.1751   1
  -1  -4   0 764.896 24.1171   7
  -1  -4   0 785.272 24.3118   4
  -1  -4   0 749.774 24.3045   2
  -1  -4   0 789.601 24.6829   9
  -1  -4   0 798.281 24.9595   1
   1  -4   0 755.480 24.4556   1
   1  -4   0 795.831 23.5711   4
  -1  -4  -1 1167.81 37.6846   2
  -1  -4  -1 1263.21 37.9481   9
  -1  -4  -1 1236.82 38.1474   1
   1  -4   1 1287.52 37.8089   1
  -1  -4  -1 1158.90 38.4879  11
  -1  -4  -2 362.896 12.3428   2
  -1  -4  -2 353.819 13.1976  11
  -1  -4  -2 389.322 12.7508   1
  -1  -4  -3 911.926 29.7513   2
  -1  -4  -3 992.124 30.6846  11
  -1  -4  -3 965.012 30.0699   1
   1  -4   4 346.311 11.8733   3
  -1  -4  -4 345.292 12.1099   1
  -1  -4  -4 350.355 12.7445  11
   1  -4   4 340.088 12.3358   5
   1  -4   5 841.668 26.4471   5
  -1  -4  -5 800.430 25.3902   8
   1  -4   5 809.334 25.9312   3
   1  -4   5 790.529 26.5252  10
  -1  -4  -5 834.059 26.9249  11
  -1  -4  -5 811.367 26.0970   1
   1  -4   6 737.638 24.2629   5
  -1  -4  -6 732.407 22.9337   8
   1  -4   6 743.637 24.4164  10
   1  -4   6 717.987 23.6447   3
  -1  -4  -6 714.506 23.7965   1
   1  -4   7 43.8722 3.77490   3
  -1  -4  -7 50.9007 4.20414   6
   1  -4   7 54.6703 4.50072  10
  -1  -4  -7 41.6347 3.94891   1
   1  -4   7 38.7768 4.29743   5
   1  -4   8 151.871 7.18371   3
  -1  -4  -8 155.542 7.50786   6
   1  -4   8 142.493 7.61213  10
  -1  -4  -8 147.076 7.18615   1
   1  -4   8 149.471 7.55696   5
  -1  -4  -9 1525.70 48.4814   6
   1  -4   9 1572.11 49.1122  10
   1  -4   9 1641.96 49.0702   5
  -1  -4 -10 120.544 7.10521   6
   1  -4  10 107.636 7.22507  10
   1  -4  10 110.364 6.68885   3
   1  -4  10 109.247 7.14576   5
  -1  -4 -11 211.040 10.0832   6
   1  -4  11 208.829 10.6816  10
   1  -4  11 207.871 9.73422   3
   1  -4  11 234.788 10.7000   5
  -1  -4 -12 95.0366 7.02513   6
   1  -4  12 104.951 7.86238  10
   1  -4  12 86.7730 6.62836   3
   1  -4  12 87.9628 7.69723   5
  -1  -4 -13 200.513 10.0984   6
   1  -4  13 185.900 10.7721  10
   1  -4  13 175.757 9.67004   3
   1  -4  13 195.436 10.8300   5
  -1  -4 -14 252.984 12.0178   6
   1  -4  14 224.790 11.7064   3
   1  -4  14 250.766 12.8748   5
  -1  -4 -15 61.2028 7.50784   6
   1  -4  15 54.4923 7.09071   3
   1  -4  15 51.4130 7.85289   5
   1  -4  16 227.006 12.3015   3
   1  -4  16 239.863 13.3073   5
   1  -4  17 9.88313 6.54978   3
   1  -4  17-6.75360 9.01219   5
  -1  -3  18 6.64387 6.49497   3
  -1  -3  18 13.5387 8.91486   5
  -1  -3  17 24.9448 6.67125   3
  -1  -3  17 28.7326 8.87724   5
  -1  -3  16 51.2995 6.80869   3
  -1  -3  16 68.9062 8.87279   5
  -1  -3  15 88.7480 7.35856   3
  -1  -3  15 96.6003 8.93265   5
   1  -3 -14 17.2751 5.47009   2
  -1  -3  14 26.4695 5.04952   3
  -1  -3  14 25.7332 6.40667   5
   1  -3 -13 128.244 7.33326   6
  -1  -3  13 123.517 7.43023   3
   1  -3 -13 135.202 8.22444   2
  -1  -3  13 138.474 9.00377   5
   1  -3 -12 37.4632 4.59627   6
   1  -3 -12 38.2202 5.57974   2
  -1  -3  12 32.6028 5.91329   5
  -1  -3  12 31.9319 4.70326   3
  -1  -3  11 363.464 14.3071   5
   1  -3 -11 331.040 12.9006   6
  -1  -3  11 360.357 13.0277   3
   1  -3 -11 311.858 13.6039   2
   1  -3 -10 28.0839 3.88067   6
  -1  -3  10 25.4809 4.89102   5
  -1  -3  10 26.7250 5.22203  10
  -1  -3  10 24.7097 3.75051   3
   1  -3 -10 24.8208 4.33962   2
  -1  -3   9 505.762 17.9348  10
  -1  -3   9 513.443 17.8450   5
  -1  -3   9 474.785 16.8037   3
   1  -3  -9 490.633 17.5263   2
  -1  -3   8 552.535 19.0865  10
  -1  -3   8 512.703 17.8536   3
   1  -3  -8 566.422 18.8094   2
  -1  -3   8 561.739 19.0981   5
   1  -3  -7 158.178 6.90437   2
  -1  -3   7 175.741 7.50676  10
  -1  -3   7 137.897 6.03968   3
  -1  -3   7 150.260 7.04672   5
   1  -3  -6 445.226 15.5332   2
  -1  -3   6 490.849 15.9289  10
  -1  -3   6 433.000 14.7434   3
  -1  -3   6 473.996 15.7855   5
  -1  -3   5 527.163 18.5695   5
  -1  -3   5 580.546 18.6703  10
   1  -3  -5 570.680 18.5223   2
   1  -3  -5 597.509 18.1731   1
  -1  -3   5 535.763 17.5807   3
  -1  -3   4 378.222 12.2845   3
  -1  -3   4 412.912 13.3627   5
   1  -3  -4 379.757 12.7678   1
   1  -3  -4 359.325 13.1027   2
   1  -3  -4 390.196 11.9169   8
  -1  -3   4 418.816 13.4610  10
  -1  -3   3 222.860 7.83489   5
  -1  -3   3 205.587 6.77484   3
   1  -3  -3 196.898 7.64304   2
   1  -3  -3 210.687 7.29070   1
   1  -3  -3 210.583 7.87294  11
   1  -3  -2 4065.50 124.330   9
   1  -3  -2 4204.14 125.091   2
  -1  -3   2 4067.60 124.668   4
   1  -3  -2 4067.05 125.229  11
   1  -3  -2 4402.96 124.684   1
  -1  -3   1 1018.04 32.6925   1
   1  -3  -1 963.576 32.5377   2
   1  -3  -1 1095.57 31.9956   9
  -1  -3   1 1080.34 32.5296   9
  -1  -3   1 1053.59 32.2151   4
   1  -3  -1 1081.16 32.2107   1
   1  -3  -1 1019.11 32.7568  11
  -1  -3   0 4773.66 146.233   9
  -1  -3   0 4948.14 146.443   1
  -1  -3   0 4901.91 146.032   4
   1  -3   1 1307.65 42.0594   1
   1  -3   1 1375.00 42.2834   7
  -1  -3  -1 1368.93 42.6906  11
  -1  -3  -2 1940.80 59.1335   1
  -1  -3  -3 1177.74 36.0109  11
  -1  -3  -3 1134.94 35.5555   1
   1  -3   3 1129.86 35.7303   5
  -1  -3  -4 397.080 13.9473   6
   1  -3   4 407.322 14.0587   5
   1  -3   4 416.163 13.7395   3
   1  -3   4 430.431 14.1201  10
  -1  -3  -4 439.026 13.9338   1
  -1  -3  -4 400.102 13.3643   8
  -1  -3  -5 66.2139 3.89664   6
   1  -3   5 71.8795 3.94435   5
   1  -3   5 63.9024 3.67107   3
   1  -3   5 66.9320 4.10572  10
  -1  -3  -5 70.9170 3.23092   8
  -1  -3  -5 61.6449 3.70963   1
   1  -3   6 233.222 9.27284   5
  -1  -3  -6 231.645 9.11103   6
   1  -3   6 238.948 9.56397  10
   1  -3   6 237.491 8.96091   3
  -1  -3  -6 255.088 9.14236   1
   1  -3   7 174.759 7.66710   5
  -1  -3  -7 164.254 7.45463   6
   1  -3   7 183.416 7.93718  10
   1  -3   7 174.172 7.39844   3
  -1  -3  -7 180.933 7.61887   1
   1  -3   8 892.965 29.1407  10
  -1  -3  -8 868.073 28.6133   6
   1  -3   8 860.106 28.9231   5
   1  -3   8 905.825 28.6542   3
   1  -3   9 39.9256 4.50097  10
  -1  -3  -9 32.5940 4.24754   6
   1  -3   9 37.6094 4.54363   5
   1  -3   9 35.9238 4.33881   3
   1  -3  10 681.674 22.9666  10
  -1  -3 -10 641.103 22.2816   6
   1  -3  10 669.576 22.8281   5
   1  -3  10 625.541 22.2770   3
   1  -3  11 387.902 15.3036  10
  -1  -3 -11 387.462 14.7205   6
   1  -3  11 376.310 14.8897   3
  -1  -3 -11 390.629 15.3716   2
   1  -3  11 399.935 15.2890   5
   1  -3  12 1.89445 5.05016   5
  -1  -3 -12 7.14313 4.69785   6
  -1  -3 -12-4.02964 4.97131   2
   1  -3  12 3.17333 4.37125   3
   1  -3  12 15.1827 5.40585  10
   1  -3  13 163.471 9.38336  10
   1  -3  13 139.912 8.75675   3
  -1  -3 -13 145.709 8.86453   2
   1  -3  13 169.085 9.44366   5
  -1  -3 -13 138.346 8.48599   6
   1  -3  14 135.215 9.13219   5
   1  -3  14 127.980 8.77738   3
   1  -3  14 128.693 8.77377   1
  -1  -3 -14 161.834 9.03463   6
   1  -3  15 291.897 13.9617   5
   1  -3  15 249.879 12.9972   3
  -1  -3 -15 298.837 13.1545   6
   1  -3  16 7.25141 6.98037   5
   1  -3  16 15.1810 6.50910   3
  -1  -3 -16 4.39550 6.02731   6
   1  -3  17 85.5197 9.97972   5
   1  -3  17 70.3496 8.34651   3
  -1  -3 -17 71.2771 8.34378   6
   1  -3  18 31.0974 8.99725   5
   1  -3  18 12.7557 7.27299   3
  -1  -2  18 43.7574 9.21753   5
  -1  -2  18 42.8296 7.26681   3
  -1  -2  17 59.2546 9.04719   5
  -1  -2  17 72.4346 7.56549   3
  -1  -2  16 262.220 13.5972   5
  -1  -2  16 244.799 12.2750   3
   1  -2 -16 240.199 11.3113   6
  -1  -2  15 50.7208 7.16729   5
  -1  -2  15 40.0675 6.23074   3
   1  -2 -15 48.3560 6.03776   6
  -1  -2  14 148.908 9.41942   5
   1  -2 -14 156.121 8.02086   6
  -1  -2  14 155.773 8.76782   3
   1  -2 -14 145.758 9.16180   2
   1  -2 -13 22.3870 5.25663   2
  -1  -2  13 12.8728 5.25805   5
  -1  -2  13 18.2974 4.77063   3
   1  -2 -13 18.3741 4.51722   6
  -1  -2  12 225.509 10.9063   5
   1  -2 -12 237.962 10.6448   2
  -1  -2  12 228.538 9.86033   3
   1  -2 -12 205.468 9.38170   6
  -1  -2  11 91.0522 6.91976   5
  -1  -2  11 91.3577 5.80546   3
   1  -2 -11 101.892 6.53024   2
   1  -2 -11 103.263 5.77678   6
  -1  -2  10 272.452 11.5524   5
   1  -2 -10 287.260 10.7325   6
   1  -2 -10 299.021 11.6562   2
  -1  -2  10 278.255 10.9522   3
   1  -2  -9 8.01954 3.44932   2
  -1  -2   9 14.8096 3.81856   5
   1  -2  -9 12.1271 2.82805   6
  -1  -2   9 10.7463 2.99516   3
  -1  -2   8 804.997 25.7970   5
   1  -2  -8 789.236 24.8046   6
   1  -2  -8 857.224 25.6633   2
  -1  -2   8 755.695 24.9707   3
  -1  -2   7 78.8410 4.77554   5
   1  -2  -7 69.8359 3.77993   6
  -1  -2   7 60.9185 3.81821   3
   1  -2  -7 75.6859 4.48987   2
  -1  -2   7 76.7569 4.82643  10
  -1  -2   6 476.297 14.8800   5
   1  -2  -6 418.117 14.0511   6
   1  -2  -6 447.943 14.6884   2
  -1  -2   6 421.604 14.0668   3
  -1  -2   6 398.806 14.6847  10
  -1  -2   5 1489.10 45.0612   3
   1  -2  -5 1520.73 45.6695   2
  -1  -2   5 1455.28 45.7152  10
  -1  -2   5 1442.72 45.8314   5
   1  -2  -4 707.642 21.8491   2
  -1  -2   4 691.575 21.9052  10
  -1  -2   4 646.292 21.2455   3
  -1  -2   4 741.604 22.0019   5
  -1  -2   3 2619.02 73.5061   5
  -1  -2   3 2483.05 73.4657  10
   1  -2  -3 2561.27 73.4297   2
   1  -2  -3 2489.06 73.1009   1
   1  -2  -2 1532.24 47.6411  11
   1  -2  -2 1652.34 47.6712   2
  -1  -2   2 1543.56 47.5827   5
  -1  -2   2 1546.51 47.3897   4
   1  -2  -2 1559.75 47.2211   1
  -1  -2   1 3651.23 100.191   1
  -1  -2   1 3018.73 99.9219   5
   1  -2  -1 3348.20 100.038   2
   1  -2  -1 3028.05 100.037  11
  -1  -2   1 3403.40 99.7965   4
   1  -2  -1 3227.96 99.5936   1
  -1  -2   1 3356.99 99.9704   9
   1  -2  -1 3466.88 99.4288   9
  -1  -2   0 103.153 3.79815   4
   1  -2   0 98.7908 3.55520   1
  -1  -2   0 105.269 4.03326   1
  -1  -2   0 103.832 3.92112   9
   1  -2   0 109.572 3.96332   7
  -1  -2  -1 1773.53 53.4993   1
   1  -2   1 1792.31 53.4451   7
  -1  -2  -1 1717.46 53.5922  11
   1  -2   2 1423.35 44.5061  10
  -1  -2  -2 1527.11 44.5232   6
   1  -2   2 1432.78 44.4740   5
  -1  -2  -2 1458.99 44.4654   1
   1  -2   3 2128.76 63.1976   5
  -1  -2  -3 1962.46 63.1312   1
   1  -2   3 2052.45 63.2186  10
  -1  -2  -3 2121.29 62.8533   8
  -1  -2  -3 2137.70 63.1968   6
   1  -2   4 14.9316 1.94222   5
  -1  -2  -4 19.8330 2.04905   6
  -1  -2  -4 19.8685 1.92207   1
   1  -2   4 21.1027 2.28932  10
  -1  -2  -4 18.1956 1.78409   8
  -1  -2  -5 98.8501 4.64154   1
  -1  -2  -5 93.7671 4.55118   6
   1  -2   5 104.685 4.91957  10
   1  -2   5 109.072 4.74155   5
   1  -2   6 961.124 29.5535   5
  -1  -2  -6 879.874 29.3224   6
   1  -2   6 913.436 29.3887   3
   1  -2   6 950.444 29.6240  10
  -1  -2  -6 943.530 29.4078   1
   1  -2   7 1872.07 59.0185   3
  -1  -2  -7 1881.89 58.8541   6
   1  -2   7 1951.63 59.2374  10
   1  -2   7 1957.24 59.1592   5
   1  -2   8 1186.19 38.2951   3
  -1  -2  -8 1190.39 38.0827   6
   1  -2   8 1224.30 38.5036  10
   1  -2   8 1237.32 38.5196   5
   1  -2   9 330.066 12.5444   3
  -1  -2  -9 314.845 12.1641   6
   1  -2   9 336.122 12.7801  10
   1  -2   9 335.620 12.6461   5
  -1  -2 -10 30.1810 4.44418   2
   1  -2  10 30.2242 4.37743   3
  -1  -2 -10 32.7894 4.01429   6
   1  -2  10 31.6770 4.56447  10
   1  -2  10 26.8348 4.32385   5
   1  -2  11 681.945 24.0941   3
  -1  -2 -11 703.978 24.1462   2
  -1  -2 -11 710.149 23.7387   6
   1  -2  11 677.334 24.1946  10
   1  -2  11 721.809 24.4662   5
   1  -2  12 527.885 19.6180   5
  -1  -2 -12 518.425 18.6921   6
   1  -2  12 499.181 19.2001   3
  -1  -2 -12 510.073 19.2433   2
   1  -2  12 523.620 19.4917  10
   1  -2  12 563.518 19.2107   1
   1  -2  13 188.634 10.0424   5
  -1  -2 -13 173.705 9.06868   6
   1  -2  13 179.115 9.58296   3
  -1  -2 -13 175.534 9.51113   2
   1  -2  13 172.068 9.85395  10
   1  -2  13 173.216 9.30964   1
   1  -2  14 124.447 9.35607   5
  -1  -2 -14 120.069 8.00726   6
  -1  -2 -14 117.920 8.02383   2
   1  -2  14 122.765 8.71743   3
   1  -2  14 114.629 8.78544  10
   1  -2  14 132.283 8.51081   1
   1  -2  15 51.0897 7.55677   5
  -1  -2 -15 52.3874 6.76436   6
   1  -2  15 60.8666 7.26504   3
   1  -2  16 115.823 9.40012   5
  -1  -2 -16 103.978 8.20164   6
   1  -2  16 102.693 8.42335   3
   1  -2  17 30.1564 8.00667   5
  -1  -2 -17 18.6460 6.54952   6
   1  -2  17 23.6281 7.22174   3
   1  -2  18 118.249 10.7344   5
   1  -2  18 134.846 10.3940   3
  -1  -1  18 36.6820 9.24794   5
  -1  -1  18 31.6618 6.98438   3
  -1  -1  17 168.341 11.6528   5
  -1  -1  17 165.298 10.2779   3
  -1  -1  16 21.7841 7.42928   5
   1  -1 -16 15.3890 4.89021   6
  -1  -1  16 11.1056 5.98101   3
  -1  -1  15 109.803 8.87124   5
   1  -1 -15 107.859 6.86379   6
  -1  -1  15 105.468 7.84336   3
  -1  -1  14 143.521 8.54574   3
   1  -1 -14 127.520 8.40069   2
  -1  -1  14 148.971 9.37647   5
   1  -1 -14 128.524 7.51823   6
  -1  -1  14 152.301 8.88644   1
   1  -1 -13 137.982 7.08951   6
   1  -1 -13 141.802 8.34239   2
  -1  -1  13 124.702 8.23521   5
   1  -1 -12 29.2544 3.89440   6
   1  -1 -12 33.6208 4.82769   2
  -1  -1  12 26.5329 5.31413   5
   1  -1 -11 359.924 13.2137   6
   1  -1 -11 393.565 14.4085   2
  -1  -1  11 373.901 14.5793   5
   1  -1 -10 125.260 5.92745   6
   1  -1 -10 117.769 6.64861   2
  -1  -1  10 130.091 6.92716   5
   1  -1  -9 1139.08 35.3250   6
   1  -1  -9 1143.18 36.2424   2
  -1  -1   9 1108.25 36.3172   5
   1  -1  -8 383.971 13.5114   6
   1  -1  -8 428.942 14.4985  10
   1  -1  -8 409.283 14.3386   2
  -1  -1   8 420.677 14.6102   5
   1  -1  -7 793.588 25.1388   6
   1  -1  -7 815.575 25.9079  10
   1  -1  -7 824.324 25.9184   2
  -1  -1   7 787.737 25.9894   5
   1  -1  -6 327.194 10.8463   2
   1  -1  -6 320.432 10.2202   6
   1  -1  -6 303.560 10.7901  10
  -1  -1   6 268.467 10.7935  10
  -1  -1   6 302.871 10.9003   5
   1  -1  -5 2673.38 81.1875   2
   1  -1  -5 2765.75 80.6648   6
  -1  -1   5 2537.52 81.2573   5
  -1  -1   4 454.957 13.7093   5
   1  -1  -4 448.612 13.5835   2
  -1  -1   4 420.178 13.5572  10
  -1  -1   3 7246.65 208.957   5
  -1  -1   3 6618.71 208.805  10
   1  -1  -3 7127.02 208.867   2
   1  -1  -2 338.432 11.0556   2
  -1  -1   2 339.593 11.0292  10
  -1  -1   2 353.403 11.0929   5
  -1  -1   2 358.648 11.0436   4
   1  -1  -1 158.716 5.46566   2
  -1  -1   1 171.137 5.45629   9
  -1  -1   1 160.955 5.37809   5
  -1  -1   0 1697.20 51.5853   6
   1  -1   0 1754.64 51.7003   7
  -1  -1   0 1705.27 51.6782  11
  -1  -1  -1 1089.06 33.2363   6
  -1  -1  -1 1109.19 33.2814   1
   1  -1   1 1096.30 33.1766  10
   1  -1   1 1093.45 33.3102   7
  -1  -1  -2 1118.45 34.7674   6
   1  -1   2 1092.64 34.6468   5
   1  -1   2 1072.55 34.7961   3
  -1  -1  -2 1175.62 34.6459   8
   1  -1   2 1183.01 34.7599  10
  -1  -1  -2 1211.69 34.7733   1
   1  -1   3 978.366 28.3488   5
   1  -1   3 932.571 28.4352  10
  -1  -1  -3 885.341 28.3416   6
  -1  -1  -3 892.099 28.3450   1
   1  -1   4 680.359 21.6757  10
  -1  -1  -4 689.794 21.5571   6
   1  -1   4 689.721 21.5614   5
   1  -1   5 327.867 11.4614  10
  -1  -1  -5 329.794 11.2969   6
   1  -1   5 346.083 11.3994   5
   1  -1   6 1372.76 43.3522  10
   1  -1   6 1429.60 43.2905   5
  -1  -1  -6 1391.69 43.1528   6
   1  -1   7 53.9367 3.92956  10
   1  -1   7 59.5894 4.26874   3
   1  -1   7 65.2162 4.00519   5
  -1  -1  -7 66.9006 3.82932   6
   1  -1   8 192.986 7.84542  10
   1  -1   8 167.210 7.68520   3
   1  -1   8 173.652 7.58677   5
  -1  -1  -8 169.831 7.26350   6
   1  -1   9 112.140 6.21217  10
   1  -1   9 98.1499 6.11444   3
   1  -1   9 108.977 6.14932   5
  -1  -1  -9 115.175 5.71710   6
   1  -1  10 226.784 9.92089   5
   1  -1  10 230.272 10.0362   3
   1  -1  10 246.400 9.89379   1
   1  -1  10 219.167 9.88182  10
  -1  -1 -10 232.576 9.51329   6
   1  -1  11 137.678 7.82680   5
   1  -1  11 131.953 7.60938   3
   1  -1  11 149.694 7.72688   1
   1  -1  11 140.292 7.59510  10
  -1  -1 -11 142.369 7.28739   6
   1  -1  12 144.999 8.28205   5
   1  -1  12 125.613 7.83318   3
   1  -1  12 134.851 7.61289   1
   1  -1  12 121.579 7.80075  10
  -1  -1 -12 125.304 7.23083   6
   1  -1  13 347.669 14.7475   5
   1  -1  13 343.740 14.7180   3
   1  -1  13 380.250 14.6681   1
   1  -1  13 359.999 14.8851  10
  -1  -1 -13 356.429 13.9504   6
   1  -1  14 303.220 13.7347   5
  -1  -1 -14 324.053 13.6806   2
   1  -1  14 286.023 13.5028   3
   1  -1  14 300.519 13.3091   1
  -1  -1 -14 295.737 12.7141   6
   1  -1  14 307.194 13.7777  10
   1  -1  15 60.6728 7.38445   3
   1  -1  15 69.8251 8.02087   5
  -1  -1 -15 79.9242 7.01403   6
   1  -1  16 1.20529 6.32910   3
   1  -1  16 4.77395 6.62348   5
  -1  -1 -16 5.45031 5.38221   6
   1  -1  17 55.4990 8.46313   5
   1  -1  17 47.8484 7.43829   8
   1  -1  17 71.8621 8.42674   3
  -1  -1 -17 46.5966 7.15076   6
   1  -1  18 12.5912 7.03648   8
   1  -1  18 20.3892 8.10989   5
   1  -1  18 16.3744 7.97257   3
  -1   0  18 16.1744 6.07124   8
  -1   0  18 24.9120 7.64637   3
  -1   0  18 17.0156 8.03873   5
  -1   0  17 43.1652 7.43181   3
  -1   0  17 37.7262 8.55044   5
  -1   0  16 34.1286 6.59561   3
   1   0 -16 46.1206 5.46118   6
  -1   0  16 38.6352 7.78199   5
   1   0 -15-0.21999 4.56102   6
  -1   0  15-2.58912 6.13409   5
   1   0 -14 209.162 9.40441   6
  -1   0  14 219.387 11.2478   5
   1   0 -14 208.530 10.7239   2
  -1   0  14 241.755 11.2163   1
   1   0 -13 14.7687 3.78641   6
   1   0 -13 15.6905 5.02833  10
  -1   0  13 7.80400 5.19285   5
   1   0 -13 21.3943 4.93143   2
  -1   0  13 21.4478 4.90723   1
   1   0 -12 17.7494 3.59892   6
  -1   0  12 19.9698 5.08265   5
   1   0 -12 29.0918 4.87007  10
   1   0 -12 24.8326 4.80908   2
  -1   0  12 19.1890 4.89410   1
   1   0 -11 2.28202 3.90403  10
  -1   0  11 3.63282 4.23280   5
   1   0 -11-0.95729 3.91406   5
   1   0 -11 1.68489 2.99743   6
  -1   0  11 2.64035 3.71193   1
   1   0 -10 636.519 22.4131   5
  -1   0  10 665.568 22.6703   5
   1   0 -10 661.456 21.5628   6
   1   0 -10 697.401 22.6864  10
  -1   0   9 481.702 16.1220   5
   1   0  -9 435.911 14.8215   6
   1   0  -9 439.747 15.9001  10
  -1   0   8 566.578 18.9014   5
   1   0  -8 558.919 17.8934   6
   1   0  -8 546.595 18.7987  10
  -1   0   7 46.6510 3.66401   5
   1   0  -7 50.9979 2.81970   6
   1   0  -7 50.9493 3.60765  10
  -1   0   6 113.977 4.92049   5
   1   0  -6 93.2462 4.69396  10
   1   0  -6 105.291 4.00719   6
   1   0  -5 265.622 9.49046   5
  -1   0   5 265.640 9.50982   5
   1   0  -5 280.087 9.46307  10
   1   0  -5 274.650 8.80209   6
   1   0  -4 685.810 20.8713  10
   1   0  -4 689.776 20.2986   6
  -1   0   4 680.180 20.9747   5
   1   0  -4 692.682 20.9150   5
  -1   0   3 24.6020 1.85712  10
   1   0  -3 33.4173 1.81528  10
   1   0  -3 32.7645 1.31834   6
  -1   0   3 34.3649 1.94075   5
   1   0  -3 30.6811 1.94100   5
  -1   0   2 1077.91 32.5623   5
   1   0  -2 1058.95 32.5493   5
   1   0  -2 1051.29 32.4311  10
   1   0  -2 1105.19 32.4604   2
  -1   0   1 1936.64 58.0267   5
  -1   0  -1 1471.35 41.1315   3
   1   0   1 1415.99 41.1281   3
   1   0   1 1453.87 41.0781   8
  -1   0  -1 1255.58 40.8971   1
  -1   0  -1 1320.84 40.9371  10
   1   0   2 2043.81 62.2348   5
  -1   0  -2 1990.26 62.3759  10
   1   0   2 2057.21 62.3918  10
  -1   0  -2 2067.54 62.4140   6
   1   0   2 2052.19 62.3404   1
   1   0   3 768.040 24.6901   5
  -1   0  -3 813.162 24.8747  10
   1   0   3 764.296 24.8206  10
  -1   0  -3 849.952 24.8072   6
   1   0   3 833.053 24.7928   1
   1   0   4 36.0854 2.28278   5
   1   0   4 38.3921 2.31341   1
   1   0   4 36.8306 2.43935  10
  -1   0  -4 41.2727 2.54688  10
  -1   0  -4 36.0609 2.27023   6
   1   0   5 395.180 12.6806   5
  -1   0  -5 372.175 12.6209   5
   1   0   5 380.448 12.8817  10
  -1   0  -5 372.078 12.8580  10
  -1   0  -5 398.301 12.6307   6
   1   0   5 377.995 12.7384   1
  -1   0  -6 23.6424 2.43044   6
  -1   0  -6 25.3658 2.84592  10
  -1   0  -6 25.6155 2.53484   5
   1   0   6 23.9706 2.51728   5
   1   0   6 22.0666 2.83259  10
   1   0   6 24.4971 2.57751   1
   1   0   7 1650.50 50.8019   5
   1   0   7 1646.74 50.8233   1
  -1   0  -7 1646.05 50.6793   5
  -1   0  -7 1683.80 50.6088   6
  -1   0  -7 1629.19 51.0110  10
   1   0   7 1599.90 50.9312  10
  -1   0  -8 459.693 16.0020   6
   1   0   8 471.566 16.2979   5
  -1   0  -8 477.456 16.6380  10
  -1   0  -8 470.982 16.2120   5
   1   0   8 493.585 16.4175   1
   1   0   8 490.378 16.5263  10
  -1   0  -9 358.691 12.8264   6
   1   0   9 361.842 13.2511   5
  -1   0  -9 382.349 13.7126  10
  -1   0  -9 352.545 13.0531   5
   1   0   9 351.520 13.2163   1
   1   0   9 354.318 13.2193  10
  -1   0 -10 258.028 10.0534   6
   1   0  10 239.944 10.3221   5
  -1   0 -10 271.317 11.0749  10
  -1   0 -10 248.245 10.3367   5
   1   0  10 255.897 10.4351   1
   1   0  10 262.037 10.7058  10
  -1   0 -11 36.0522 4.21145   6
   1   0  11 31.9403 4.66016   5
   1   0  11 37.0740 5.01624   3
  -1   0 -11 35.1600 5.19867  10
   1   0  11 34.9647 4.64619   1
   1   0  11 35.6129 4.67655  10
  -1   0 -12 655.320 22.2587   6
   1   0  12 628.652 22.8796   5
   1   0  12 639.749 23.1415   3
  -1   0 -12 647.286 23.2995  10
   1   0  12 676.031 23.0595  10
   1   0  12 674.971 22.9890   1
   1   0  13 224.623 11.1263   5
   1   0  13 227.840 11.2846   3
   1   0  13 250.733 11.2803   1
   1   0  13 239.084 11.2226  10
  -1   0 -13 239.991 10.5087   6
   1   0  14 613.745 22.3479   5
   1   0  14 584.891 22.5415   3
   1   0  14 620.804 22.2001   1
   1   0  14 636.293 22.5516  10
  -1   0 -14 583.201 21.3573   6
  -1   0 -15 19.7049 5.41467   6
   1   0  15 8.34109 5.43685   8
   1   0  15 12.5291 5.97830   3
   1   0  15 16.5741 6.54884   5
  -1   0 -16 22.1524 6.11414   6
   1   0  16 18.9189 6.03727   8
   1   0  16 12.9898 6.59046   3
   1   0  16 15.6488 6.78093   5
  -1   0 -17 40.9090 6.69383   6
   1   0  17 39.5820 7.63940   5
   1   0  17 35.2585 7.60467   3
   1   0  17 34.9851 7.00320   8
   1   0  18 34.2424 8.63554   5
   1   0  18 41.6916 8.57142   3
  -1   1  18 49.2249 9.09630   5
  -1   1  18 36.5027 5.98965   8
  -1   1  18 46.5973 8.14283   3
  -1   1  17 148.591 8.52355   8
  -1   1  17 171.248 11.2566   5
   1   1 -16 14.0844 6.80133  10
  -1   1  16 5.48641 6.63909   5
  -1   1  16 7.45793 4.76020   8
   1   1 -16 1.82847 4.83650   6
  -1   1  15 60.7528 7.13726   5
   1   1 -15 79.9316 7.79798  10
  -1   1  15 73.1647 6.01457   8
   1   1 -15 58.4984 6.86582   2
   1   1 -15 66.1583 5.75772   6
  -1   1  14 147.548 9.26626   5
   1   1 -14 152.331 8.98659  10
   1   1 -14 144.424 9.01068   5
   1   1 -14 137.783 7.38922   6
  -1   1  14 153.260 9.06300   1
  -1   1  13 154.965 8.99189   5
   1   1 -13 143.628 8.66678  10
   1   1 -13 152.250 7.28515   6
  -1   1  13 155.602 8.58430   1
   1   1 -13 160.735 8.75683   5
   1   1 -12 30.2169 5.02910  10
  -1   1  12 29.9858 5.17461   5
   1   1 -12 38.4712 5.35897   5
  -1   1  12 29.5070 4.77656   1
   1   1 -12 28.7562 3.64927   6
  -1   1  11 298.067 12.4146   5
  -1   1  11 331.615 12.4384   1
   1   1 -11 286.657 12.1645   5
   1   1 -11 311.866 12.4388  10
   1   1 -11 302.696 11.0448   6
  -1   1  10 119.415 6.68174   5
   1   1 -10 131.825 6.59367   5
  -1   1  10 117.626 6.48391   1
   1   1 -10 119.184 6.66286  10
   1   1 -10 114.424 5.46487   6
  -1   1   9 1393.47 43.5009   5
   1   1  -9 1354.71 42.3095   6
   1   1  -9 1280.56 43.2629  10
  -1   1   8 483.315 16.5140   5
   1   1  -8 479.480 15.4625   6
  -1   1   8 477.717 16.3807   1
   1   1  -8 461.571 16.3377  10
  -1   1   7 723.951 24.1277   5
   1   1  -7 721.465 24.0473  10
  -1   1   7 794.020 24.1450   1
  -1   1   6 301.673 10.4167   5
  -1   1   6 282.992 9.59910   6
   1   1  -6 292.671 10.3417  10
   1   1  -5 3050.49 89.0793  10
   1   1  -5 2791.49 89.0848   5
  -1   1   5 2934.46 89.1149   5
  -1   1   5 2973.75 88.4320   6
   1   1  -4 509.390 15.9560  10
   1   1  -4 525.436 16.0547   5
  -1   1   4 506.809 16.0207   5
  -1   1   4 476.928 15.4415   6
   1   1  -3 6839.51 203.234   5
   1   1  -3 7203.19 203.184  10
   1   1  -2 222.017 7.14756   5
   1   1  -2 211.504 7.07269  10
  -1   1   2 225.134 7.18048   2
   1   1  -2 208.087 7.14380   4
   1   1  -1 109.411 3.82849   9
   1   1  -1 104.090 3.79826   4
  -1   1   1 114.699 3.87276   2
  -1   1   0 2124.66 63.8346   7
   1   1   1 1049.53 29.9708   6
  -1   1  -1 1066.45 30.0412   3
   1   1   1 1007.22 30.0543   1
   1   1   2 852.696 24.6597   6
   1   1   2 852.745 24.7318   1
  -1   1  -2 828.842 24.7131   3
  -1   1  -3 910.929 27.7464   3
   1   1   3 889.437 27.7026  10
  -1   1  -3 843.399 27.6373  10
   1   1   3 922.367 27.5039   5
   1   1   3 926.784 27.7509   1
   1   1   4 896.310 27.5122  10
  -1   1  -4 835.703 27.4323  10
   1   1   4 920.653 27.5106   1
   1   1   4 883.412 27.2870   5
  -1   1  -5 370.144 12.1650   5
   1   1   5 342.176 11.8892   8
   1   1   5 375.452 12.3058  10
  -1   1  -5 357.761 12.2996  10
   1   1   5 353.921 12.0317   5
   1   1   5 388.924 12.3477   1
  -1   1  -6 1138.57 37.0563  10
   1   1   6 1210.85 37.0614  10
  -1   1  -6 1192.86 36.8831   5
   1   1   6 1215.60 36.8747   5
   1   1   6 1172.96 36.9980   1
   1   1   7 47.0536 3.56658  10
  -1   1  -7 50.6885 3.94283  10
   1   1   7 49.0392 3.62586   1
   1   1   7 50.6937 3.55327   5
  -1   1  -7 50.1353 3.62467   5
   1   1   8 239.829 9.32750   5
   1   1   8 225.260 9.28859   1
  -1   1  -8 244.671 9.65920  10
   1   1   8 242.120 9.50374  10
  -1   1  -8 241.547 9.01517   6
  -1   1  -8 234.311 9.24693   5
   1   1   9 74.6085 5.09550   5
   1   1   9 75.1409 5.22756   1
  -1   1  -9 77.3717 5.63529  10
   1   1   9 78.7222 5.19245  10
  -1   1  -9 77.9634 4.65975   6
  -1   1  -9 70.8309 4.93585   5
   1   1  10 220.695 9.40080   5
   1   1  10 222.113 9.58735   1
  -1   1 -10 212.401 9.81104  10
   1   1  10 227.767 9.58737  10
  -1   1 -10 214.079 8.84697   6
  -1   1 -10 209.000 9.08219   5
  -1   1 -11 207.038 8.68904   6
   1   1  11 198.790 9.05248   5
   1   1  11 190.890 8.55446   8
  -1   1 -11 207.107 9.61425  10
   1   1  11 211.810 9.44228  10
   1   1  11 184.758 8.98928   1
  -1   1 -11 185.766 8.80222   5
  -1   1 -12 89.2280 5.80111   6
   1   1  12 88.3482 6.46615   5
   1   1  12 81.0599 5.89565   8
  -1   1 -12 90.1329 7.38516  10
   1   1  12 83.0361 6.70020  10
   1   1  12 85.8832 6.72454   1
  -1   1 -12 85.4895 6.16775   5
  -1   1 -13 331.305 12.8545   6
   1   1  13 328.663 13.7006   5
  -1   1 -13 324.944 14.2768  10
   1   1  13 323.499 12.8575   8
   1   1  13 314.527 13.6410  10
   1   1  13 321.358 13.6811   1
  -1   1 -13 310.973 13.3553   5
  -1   1 -14 347.720 13.5357   6
   1   1  14 344.820 14.4569   5
  -1   1 -14 351.754 14.9260  10
   1   1  14 329.023 13.5412   8
   1   1  14 326.135 14.4479  10
   1   1  14 308.184 14.2718   3
   1   1  14 331.525 14.3296   1
   1   1  15 70.9847 6.77830   8
   1   1  15 68.0165 7.47371   3
  -1   1 -15 75.0307 6.73935   6
   1   1  15 59.6362 7.06560   5
  -1   1 -16 2.28793 5.57859   6
   1   1  16 8.81300 5.43353   8
   1   1  16 1.24915 6.28104   3
   1   1  16 13.7572 6.47132   5
  -1   1 -17 26.3782 6.15737   6
   1   1  17 20.4409 7.44192   5
   1   1  17 16.4036 7.78477   3
   1   1  17 22.4863 6.36929   8
   1   1  18 20.2552 7.96587   5
   1   1  18 11.2382 6.50839   8
   1   1  18 13.1484 7.49034   3
   1   2 -18 67.1004 8.81030  10
  -1   2  18 60.4388 9.17793   5
   1   2 -17 52.5373 8.18259  10
  -1   2  17 67.2722 6.03062   8
  -1   2  17 59.1094 8.51146   5
  -1   2  16 272.754 11.4261   8
   1   2 -16 260.994 13.6714  10
  -1   2  16 284.407 13.9972   5
   1   2 -16 291.784 11.7148   6
   1   2 -15 52.8444 5.20483   6
   1   2 -15 51.5799 7.10504  10
  -1   2  15 53.1141 6.84221   5
   1   2 -15 49.2805 6.89419   5
  -1   2  15 46.3480 5.14569   8
   1   2 -14 150.343 7.71787   6
  -1   2  14 153.823 9.47786   5
   1   2 -14 181.305 9.64359  10
  -1   2  14 178.222 9.38552   1
  -1   2  14 151.554 7.49827   8
   1   2 -14 157.813 9.19783   5
   1   2 -13 12.6253 3.80905   6
   1   2 -13 15.1806 5.50341  10
  -1   2  13 11.1307 4.96224   1
   1   2 -13 6.02910 4.97721   5
  -1   2  13 17.1383 5.58351   5
  -1   2  13 8.26414 3.52042   8
   1   2 -12 224.020 9.18126   6
  -1   2  12 233.490 10.7685   5
   1   2 -12 231.641 10.6654  10
  -1   2  12 227.105 10.5822   1
   1   2 -12 227.633 10.4355   5
  -1   2  12 224.650 8.87736   8
  -1   2  11 88.2979 4.82852   8
   1   2 -11 95.0070 6.54474  10
   1   2 -11 103.967 6.50007   5
  -1   2  11 99.9772 6.64050   5
   1   2 -11 96.1197 5.16187   6
  -1   2  11 103.990 6.44645   1
  -1   2  10 321.937 11.3518   8
   1   2 -10 344.283 12.8758  10
   1   2 -10 315.712 12.7177   5
  -1   2  10 348.891 13.0043   5
   1   2 -10 333.045 11.7096   6
  -1   2  10 333.088 12.8546   1
  -1   2   9 11.6109 3.70189   1
  -1   2   9 11.4620 3.44481   5
  -1   2   9 15.2290 2.25034   8
   1   2  -9 14.9246 3.28507  10
  -1   2   9 12.3931 2.61805   6
  -1   2   8 728.067 23.0811   8
  -1   2   8 754.353 24.4361   5
  -1   2   8 727.466 23.4144   6
   1   2  -8 782.799 24.4892  10
  -1   2   7 95.7941 4.19400   6
   1   2  -7 100.417 5.07977  10
  -1   2   7 91.5045 3.80609   8
  -1   2   7 103.210 5.18656   5
  -1   2   6 397.298 12.9716   5
   1   2  -6 368.166 12.8298  10
  -1   2   6 359.214 12.1374   6
   1   2  -5 1547.65 46.0010  10
  -1   2   5 1431.19 45.4284   6
  -1   2   5 1514.59 44.9735   8
   1   2  -5 1473.94 45.9794   5
  -1   2   4 846.501 25.6368   2
   1   2  -4 840.520 25.6187  10
   1   2  -4 841.582 25.6503   5
  -1   2   4 766.012 25.1203   6
   1   2  -3 2382.48 71.7702   5
  -1   2   3 2522.46 71.8120   2
  -1   2   2 1321.55 41.7055   2
   1   2  -2 1290.88 41.7061  10
   1   2  -2 1419.89 41.7528   9
   1   2  -2 1435.44 41.6754   5
  -1   2   1 3005.94 88.3580   2
   1   2  -1 2847.38 88.2266   5
   1   2  -1 2964.68 88.3010   9
   1   2   0 102.261 3.37047   2
   1   2   0 91.5617 3.87870   1
  -1   2   0 96.0811 3.76680   7
   1   2   0 100.577 3.93770  11
   1   2   1 1760.11 51.9924   1
  -1   2  -1 1718.52 51.8027   3
   1   2   1 1683.07 51.5404   2
   1   2   1 1710.12 51.8201   6
  -1   2  -2 1494.80 45.4537   3
   1   2   2 1536.21 45.5084   6
   1   2   2 1453.36 45.6282   1
  -1   2  -3 2425.55 73.7585   3
   1   2   3 2458.93 73.9229   1
   1   2   4 17.1063 2.12847   1
   1   2   4 23.7472 1.74268   8
  -1   2  -4 21.7572 2.11321   3
  -1   2  -5 74.1166 3.77358   5
   1   2   5 70.8019 3.77773  10
   1   2   5 59.2110 3.70880   1
   1   2   5 70.7170 3.56784   5
   1   2   5 71.5306 3.36821   8
   1   2   6 884.045 27.4682   6
  -1   2  -6 871.274 27.6555   5
   1   2   6 871.896 27.3178   8
   1   2   6 918.290 27.8577  10
  -1   2  -6 778.283 27.6314  10
   1   2   6 906.356 27.9222   1
   1   2   6 891.511 27.5979   5
   1   2   7 2089.86 62.3465   5
  -1   2  -7 2033.17 62.3992   5
   1   2   7 2152.40 62.6080  10
   1   2   7 2118.64 62.6576   1
   1   2   7 2009.62 61.9612   8
   1   2   7 2063.67 62.0988   6
  -1   2  -8 1257.64 39.9536   5
   1   2   8 1292.72 39.9408   5
   1   2   8 1286.10 40.1536  10
   1   2   8 1333.70 40.3226   1
   1   2   8 1201.56 39.4183   8
   1   2   8 1281.09 39.6292   6
   1   2   9 219.906 9.34518  10
   1   2   9 226.989 9.59219   1
   1   2   9 213.997 8.64874   8
   1   2   9 228.565 9.34493   5
  -1   2  -9 236.251 9.37092   5
   1   2  10 60.5550 5.05510   5
  -1   2 -10 60.8166 4.85010   5
   1   2  10 52.5365 4.38601   8
   1   2  10 65.8398 5.19790  10
   1   2  10 45.2321 5.10245   1
  -1   2 -10 64.4317 4.68956   6
  -1   2 -11 638.793 22.0713   5
   1   2  11 676.647 22.3394   5
   1   2  11 592.056 21.3004   8
   1   2  11 658.736 22.3107  10
   1   2  11 668.146 22.4765   1
  -1   2 -11 641.892 21.6555   6
  -1   2 -12 598.798 21.0465   5
   1   2  12 624.310 21.3274   5
   1   2  12 558.091 20.3370   8
   1   2  12 645.541 21.5653  10
   1   2  12 595.959 21.4246   1
  -1   2 -12 585.731 20.5215   6
  -1   2 -13 123.852 7.10792   6
   1   2  13 110.295 7.94016   5
   1   2  13 113.757 7.02959   8
   1   2  13 124.603 8.00161  10
   1   2  13 131.045 8.07559   1
  -1   2 -13 132.879 7.84051   5
  -1   2 -14 100.364 6.86607   6
   1   2  14 106.481 8.08501   5
   1   2  14 115.205 7.12589   8
   1   2  14 109.131 8.00566  10
   1   2  14 95.6737 8.13115   1
  -1   2 -14 100.694 7.39660   5
  -1   2 -15 65.4499 6.85889   5
   1   2  15 61.9245 6.07108   8
  -1   2 -15 65.1239 6.40428   6
   1   2  15 52.4995 7.17465   5
  -1   2 -16 108.759 7.79302   6
   1   2  16 118.817 8.15064   8
   1   2  16 106.484 9.25726   3
   1   2  16 110.233 8.95744   5
  -1   2 -17 22.9430 6.36228   6
   1   2  17 17.0470 7.50725   5
   1   2  17 28.1641 7.81213   3
   1   2  17 20.5558 5.75783   8
   1   2  18 160.486 11.7237   3
   1   2  18 140.618 10.5930   5
   1   3 -18-1.35494 7.17325  10
  -1   3  18 7.60859 8.31133   5
  -1   3  17 31.0610 4.97559   8
   1   3 -17 54.1098 8.24043  10
  -1   3  17 46.0501 8.22869   5
   1   3 -16 70.8508 7.79174  10
  -1   3  16 52.0982 5.27190   8
  -1   3  16 55.4865 8.25711   5
   1   3 -16 66.9605 5.77590   6
   1   3 -15 68.4861 7.57979  10
   1   3 -15 60.4130 5.73899   6
  -1   3  15 63.6883 5.04468   8
  -1   3  15 58.4411 7.83391   5
   1   3 -14 32.9219 6.44594  10
  -1   3  14 29.4901 6.37498   1
   1   3 -14 31.8088 4.62188   6
  -1   3  14 28.3036 6.28065   5
   1   3 -14 28.5201 5.80310   5
  -1   3  14 23.7363 3.96817   8
   1   3 -13 149.112 8.64806  10
   1   3 -13 146.030 8.53491   5
  -1   3  13 139.944 8.41603   5
  -1   3  13 131.465 6.40824   8
   1   3 -13 146.683 7.18142   6
   1   3 -12 37.0246 5.57387  10
   1   3 -12 35.8130 5.20623   5
  -1   3  12 44.6495 5.67962   5
   1   3 -12 49.5779 4.38243   6
  -1   3  12 45.8038 3.72965   8
   1   3 -11 318.083 12.2919  10
   1   3 -11 314.971 12.2069   5
  -1   3  11 295.931 12.2399   5
  -1   3  11 276.603 10.3559   8
  -1   3  10 31.5845 3.45904   6
   1   3 -10 21.5109 4.34060  10
   1   3 -10 19.1404 4.06078   5
  -1   3  10 29.6268 4.49541   5
  -1   3  10 23.8425 2.69722   8
  -1   3   9 587.876 18.4800   6
   1   3  -9 576.670 19.5373  10
  -1   3   9 602.009 19.5336   5
  -1   3   9 523.250 17.8273   8
  -1   3   8 455.098 15.6603   6
   1   3  -8 506.771 16.6592  10
  -1   3   8 507.790 16.7641   5
  -1   3   8 463.949 15.1109   8
  -1   3   7 259.883 9.53672   6
   1   3  -7 270.511 10.3093  10
  -1   3   7 290.366 10.3966   5
   1   3  -6 474.077 15.9409  10
   1   3  -6 452.082 15.8318   5
  -1   3   6 476.130 15.2966   6
   1   3  -5 505.157 15.8727  10
   1   3  -5 474.796 15.8197   5
  -1   3   5 468.142 15.3082   6
  -1   3   5 443.820 15.6981   2
   1   3  -4 503.634 15.7611   5
   1   3  -4 492.472 15.7250  10
  -1   3   4 473.698 15.2959   6
  -1   3   4 429.207 15.5955   2
  -1   3   3 124.462 5.17534   2
   1   3  -3 126.073 5.27174  10
   1   3  -3 127.867 5.24748   5
   1   3  -3 126.681 4.29939   3
  -1   3   2 3981.19 116.298   2
   1   3  -2 3810.00 115.457   3
   1   3  -2 3845.38 116.259   9
   1   3  -2 3900.40 116.284   5
   1   3  -1 1105.73 34.2840   5
   1   3  -1 1092.86 33.8067   2
   1   3  -1 1089.73 34.2353   9
  -1   3   1 1065.76 33.6725   9
  -1   3   1 1153.97 34.1837   7
  -1   3   0 4588.00 135.749   2
   1   3   0 4527.77 135.798   1
   1   3   0 4546.15 135.919  11
  -1   3   0 4861.09 135.647   7
   1   3   1 1579.85 45.6428  11
   1   3   1 1602.42 44.9854   2
   1   3   1 1533.81 44.6182   7
   1   3   1 1522.09 45.4798   1
  -1   3  -2 1732.46 52.9443   3
   1   3   2 1751.45 53.2751   1
   1   3   2 1686.40 52.7988   2
   1   3   2 1770.07 53.0923   6
   1   3   2 1796.86 53.4466  11
   1   3   3 1157.28 37.1360   1
  -1   3  -3 1226.65 36.7925   3
   1   3   4 534.163 17.4207   1
  -1   3  -4 524.380 17.0701   3
   1   3   5 61.7558 3.71869   1
  -1   3  -5 56.3176 3.60281   5
  -1   3  -5 60.9259 3.34851   3
  -1   3  -6 199.776 7.81572   5
   1   3   6 178.876 7.96896   1
   1   3   6 208.503 7.95347  10
   1   3   6 198.366 7.60648   6
   1   3   7 178.559 7.35679   6
  -1   3  -7 189.462 7.76600   5
   1   3   7 203.886 8.16050   1
   1   3   7 186.178 7.63003   5
   1   3   7 200.756 7.89050  10
   1   3   7 164.213 6.95812   8
   1   3   8 843.506 27.9816   6
  -1   3  -8 899.663 28.4651   5
   1   3   8 880.773 28.3305   5
   1   3   8 923.064 28.8690   1
   1   3   8 826.658 27.7276   8
   1   3   8 925.857 28.6188  10
   1   3   9 15.3385 3.90745   1
   1   3   9 17.7415 3.31451   6
  -1   3  -9 15.6014 3.51102   5
   1   3   9 14.7065 3.69687   5
   1   3   9 12.2509 3.62108  10
   1   3   9 11.8343 2.83468   8
   1   3  10 670.056 22.2528   5
  -1   3 -10 661.137 22.2522   5
   1   3  10 670.125 22.4877  10
   1   3  10 669.552 22.6275   1
   1   3  10 634.503 21.6761   6
   1   3  10 616.722 21.4319   8
  -1   3 -11 375.849 14.6702   5
   1   3  11 389.285 14.7769   5
   1   3  11 420.008 15.0483  10
   1   3  11 390.409 15.1564   1
   1   3  11 366.782 13.8502   8
  -1   3 -12 25.0014 4.74201   6
   1   3  12 26.5706 5.20010  10
   1   3  12 25.7690 5.24644   5
  -1   3 -12 17.1130 4.80611   5
   1   3  12 27.8716 5.34528   1
   1   3  12 26.1130 4.21037   8
   1   3  13 102.181 7.54581   5
   1   3  13 97.4506 7.41268  10
  -1   3 -13 90.9025 6.97316   5
   1   3  13 100.963 7.68193   1
  -1   3 -13 101.685 6.70420   6
   1   3  13 88.4791 6.22622   8
  -1   3 -14 142.163 8.10167   6
   1   3  14 131.578 7.53473   8
  -1   3 -14 157.688 8.85455   5
   1   3  14 145.306 9.18892   5
  -1   3 -15 229.493 11.4412   5
   1   3  15 233.466 11.9164   5
  -1   3 -15 235.234 10.7829   6
   1   3  15 216.592 10.3082   8
   1   3  16 15.4765 6.43484   5
   1   3  16 7.95170 5.26929   8
  -1   3 -16 13.2113 5.80523   6
   1   3  17 108.738 9.67461   5
  -1   3 -17 125.902 8.68881   6
   1   3  17 111.444 10.0557   3
   1   3  18 19.7827 8.28414   3
   1   3  18 19.4376 7.89181   5
   1   4 -18 19.2045 7.67046  10
  -1   4  18 12.1850 7.97841   5
   1   4 -18 25.1981 7.66088   4
   1   4 -17 21.4999 6.93529  10
  -1   4  17 3.85057 7.85236   5
   1   4 -17 16.2535 7.29635   4
   1   4 -16 14.9089 6.93118  10
   1   4 -16 19.5463 4.99496   6
  -1   4  16 27.6281 7.69327   5
   1   4 -15 30.9744 6.29952  10
   1   4 -15 22.6912 5.03456   6
  -1   4  15 35.8477 7.06038   5
   1   4 -14 256.851 12.2444  10
   1   4 -14 239.523 10.3342   6
  -1   4  14 254.824 12.1568   5
   1   4 -14 241.218 11.7266   5
   1   4 -13 17.7354 5.37468   5
  -1   4  13 20.0965 5.31501   5
   1   4 -13 13.7970 5.36579  10
  -1   4  12 33.6052 5.48115   5
   1   4 -12 43.5903 5.49035   5
   1   4 -12 29.3883 5.37845  10
  -1   4  12 37.3873 4.21618   6
   1   4 -11 9.33541 4.55539   5
  -1   4  11 0.27211 4.41589   5
  -1   4  11 1.87475 3.29917   6
   1   4 -11-1.08786 4.68866  10
  -1   4  10 615.967 20.9804   5
   1   4 -10 612.500 20.9826   5
  -1   4  10 577.577 19.7369   6
   1   4 -10 586.117 20.9029  10
  -1   4   9 287.513 10.6833   6
   1   4  -9 290.049 11.5388  10
  -1   4   9 298.102 11.7349   5
  -1   4   8 297.985 10.8060   6
   1   4  -8 302.488 11.6201  10
   1   4  -7 77.8274 4.95445  10
   1   4  -7 71.4919 4.86926   4
  -1   4   7 83.8791 4.32627   6
  -1   4   6 116.896 5.26238   6
   1   4  -6 114.094 5.72495  10
   1   4  -6 125.913 5.89347   5
   1   4  -6 99.2594 5.50064   4
  -1   4   6 129.167 5.78877   2
  -1   4   5 3045.10 93.2250   6
   1   4  -5 3083.44 93.7047   5
   1   4  -5 2905.07 93.3468   4
   1   4  -5 3183.54 93.7696  10
  -1   4   5 3219.24 93.6583   2
   1   4  -4 1155.39 34.1847   5
   1   4  -4 1026.12 34.2581  10
  -1   4   4 1120.92 34.1443   2
   1   4  -4 1050.40 33.8019   4
   1   4  -4 1077.26 33.0380   3
   1   4  -3 1459.05 43.3340   9
   1   4  -3 1317.82 43.3634  10
   1   4  -3 1446.53 42.2594   3
   1   4  -3 1471.12 43.3142   5
   1   4  -3 1384.09 42.9011   4
  -1   4   3 1448.29 43.2819   2
   1   4  -2 93.1379 4.80324   5
   1   4  -2 104.611 4.28974   4
  -1   4   2 111.972 4.76498   2
   1   4  -2 94.8950 4.77498   9
  -1   4   2 100.591 4.53415   1
  -1   4   1 741.346 23.3645   1
   1   4  -1 725.081 23.1184   2
  -1   4   1 755.885 23.6803   2
   1   4  -1 717.004 23.1397   4
  -1   4   1 774.454 23.4764   7
  -1   4   1 748.150 22.9962   9
   1   4   0 695.012 22.8140  11
   1   4   0 730.477 22.0337   2
  -1   4   0 708.470 22.5163   2
  -1   4   0 673.516 21.9804   9
  -1   4   0 692.380 22.1422   1
  -1   4   0 723.668 22.3547   7
   1   4   1 1256.49 38.4172   2
   1   4   1 1336.74 38.0801   7
   1   4   1 1302.38 39.2255  11
   1   4   2 338.016 11.6014  11
   1   4   2 306.609 11.3484   1
   1   4   2 287.807 10.4043   7
  -1   4  -2 334.291 10.4159   4
  -1   4  -2 329.472 10.9944   3
   1   4   2 356.411 10.9563   2
   1   4   3 813.594 25.7561   1
  -1   4  -3 807.024 25.1213   3
   1   4   3 780.170 25.1558   2
  -1   4  -4 342.887 11.3548   3
   1   4   4 316.972 11.9661   1
  -1   4  -5 967.646 30.5564   3
   1   4   5 983.965 31.1969   1
  -1   4  -6 741.314 24.3291   5
  -1   4  -6 761.580 23.9714   3
   1   4   6 722.745 24.5843   1
   1   4   6 749.952 24.1381   6
  -1   4  -7 34.1096 3.74939   5
   1   4   7 30.9905 3.43420   6
   1   4   7 30.6077 3.90423   1
   1   4   8 169.270 7.41713   6
  -1   4  -8 173.687 7.78286   5
   1   4   8 163.784 7.67029   5
   1   4   8 180.373 7.91285  10
   1   4   8 158.688 8.06636   1
  -1   4  -9 1701.52 53.4260   5
   1   4   9 1738.40 53.5790  10
   1   4   9 1714.73 53.3819   5
   1   4   9 1662.64 53.8375   1
   1   4   9 1695.15 52.9447   6
  -1   4 -10 144.559 7.76853   5
   1   4  10 158.450 8.04671  10
   1   4  10 147.164 7.60887   5
   1   4  10 141.256 7.15136   6
   1   4  10 141.179 8.03032   1
  -1   4 -11 150.471 8.26945   5
   1   4  11 162.819 8.64046  10
   1   4  11 146.705 7.53126   6
   1   4  11 162.693 8.66069   1
   1   4  11 170.549 8.50068   5
  -1   4 -12 84.0234 6.65604   5
   1   4  12 78.4642 6.55870   5
   1   4  12 83.1972 7.08954   1
   1   4  12 74.4904 6.68551  10
  -1   4 -13 211.616 10.8675   5
   1   4  13 233.720 11.3050   5
   1   4  13 226.723 11.1906  10
   1   4  13 250.094 11.6340   1
  -1   4 -14 280.532 11.8009   6
   1   4  14 257.659 12.5142   5
  -1   4 -14 269.703 12.3206   5
   1   4  15 55.3935 7.34477   5
  -1   4 -15 52.4874 6.23107   6
   1   4  16 181.869 11.1261   5
  -1   4 -16 177.107 9.79691   6
   1   4  17-0.79753 7.60299   5
  -1   4 -17 5.42113 6.12289   6
   1   5 -18 24.0712 8.23738   4
   1   5 -18 18.1783 8.14312  10
  -1   5  18 8.32625 8.23557   5
   1   5 -17 28.6443 7.94444   4
   1   5 -17 52.8752 7.72243  10
  -1   5  17 51.0554 8.93694   5
  -1   5  16 27.4377 7.81136   5
   1   5 -16 12.2724 6.82261  10
   1   5 -16 16.1057 5.09186   6
   1   5 -16 20.6541 6.99048   4
   1   5 -15 46.6291 7.00600  10
   1   5 -15 41.9823 5.63276   6
  -1   5  15 53.2317 8.00421   5
   1   5 -15 49.5057 6.85967   4
  -1   5  14 14.5752 6.49460   5
   1   5 -14 17.4512 6.17471  10
   1   5 -14 18.9994 5.77826   4
   1   5 -13 241.835 11.2168  10
   1   5 -13 177.588 10.6891   4
   1   5 -13 210.250 10.6954   5
  -1   5  13 226.843 10.9913   5
  -1   5  13 226.734 9.50853   6
  -1   5  12 61.9640 6.15897   5
   1   5 -12 48.2512 6.20526   5
   1   5 -12 48.5239 5.94962   4
   1   5 -12 40.5334 6.05834  10
  -1   5  12 67.3136 7.34919   1
  -1   5  12 55.2205 4.86835   6
  -1   5  11 161.123 7.66559   6
   1   5 -11 172.936 8.81426   5
  -1   5  11 170.344 9.29537   1
   1   5 -11 141.742 8.54058   4
  -1   5  11 166.487 8.92896   5
   1   5 -11 188.165 9.01116  10
  -1   5  10 110.579 6.05415   6
   1   5 -10 114.769 7.36140   5
   1   5 -10 112.506 6.98041   4
  -1   5  10 129.460 7.13737   5
   1   5 -10 104.076 7.14866  10
  -1   5  10 111.925 7.35113   1
   1   5  -9 784.760 26.0037  10
  -1   5   9 765.283 26.0114   1
   1   5  -9 747.923 25.8177   4
  -1   5   9 770.847 25.1230   6
   1   5  -8 8.93416 3.89244  10
  -1   5   8 2.78018 3.64291   1
   1   5  -8 8.14314 3.49945   4
  -1   5   8 4.00828 3.07793   6
  -1   5   7 248.203 9.90175   6
  -1   5   7 269.175 10.5869   2
   1   5  -7 276.225 10.6166  10
   1   5  -7 255.951 10.2637   4
  -1   5   7 276.166 10.6662   1
  -1   5   6 110.743 5.48837   6
   1   5  -6 107.139 5.92742   5
  -1   5   6 112.619 6.03489   2
   1   5  -6 114.828 6.11388  10
   1   5  -6 105.820 5.62936   4
  -1   5   6 106.078 5.69600   1
  -1   5   5 1030.12 32.0592   2
   1   5  -5 999.670 30.8915   3
  -1   5   5 984.217 31.7114   6
   1   5  -5 981.805 32.0715   5
   1   5  -5 1065.65 32.4029  10
  -1   5   5 986.532 31.9651   1
   1   5  -5 981.064 31.7849   4
   1   5  -4 206.278 8.57073   9
   1   5  -4 212.905 8.61062  10
   1   5  -4 220.348 7.23914   3
   1   5  -4 205.596 8.39106   5
   1   5  -4 197.478 7.95122   4
  -1   5   4 216.163 8.44037   2
  -1   5   4 199.103 8.29911   1
   1   5  -3 544.677 17.6541   5
  -1   5   3 519.377 17.5473   2
   1   5  -3 488.734 17.0896   4
   1   5  -3 530.523 16.4762   3
  -1   5   3 527.358 17.4128   1
  -1   5   2 1639.25 50.8500   2
   1   5  -2 1577.96 50.8266   5
  -1   5   2 1648.18 50.6009   1
   1   5  -2 1652.48 50.2715   4
  -1   5   2 1677.61 50.5434   7
  -1   5   1 5.30503 1.91097   7
  -1   5   1 6.00070 2.09606   2
   1   5  -1 9.18098 1.70815   2
  -1   5   1 8.24162 2.21121   1
  -1   5   1 6.98877 1.75162   9
   1   5  -1 5.53814 1.63788   4
  -1   5   0 787.354 25.0009   7
  -1   5   0 785.157 24.8853   1
  -1   5   0 768.284 24.6388   9
   1   5   0 786.631 25.6997  11
  -1   5   0 785.731 25.2791   2
   1   5   0 790.744 24.7122   2
   1   5   1 678.216 21.5444   2
  -1   5  -1 669.866 21.6691   9
  -1   5  -1 681.368 20.8015   4
  -1   5  -1 674.081 22.1362   2
   1   5   1 665.186 22.3937  11
   1   5   2 1938.35 59.6934   2
   1   5   2 1951.60 59.2112   7
   1   5   2 1869.32 60.4725  11
  -1   5  -2 1942.75 59.7192   3
  -1   5  -2 2008.89 59.1325   4
   1   5   3 584.519 19.5806  11
   1   5   3 563.220 18.6948   2
  -1   5  -3 571.729 18.2054   4
  -1   5  -3 581.921 18.6745   3
   1   5   4 1091.26 33.6715   2
  -1   5  -4 1135.80 33.4825   3
  -1   5  -5 569.288 18.6940   3
  -1   5  -6 4.58462 3.23677   5
   1   5   6 4.00115 2.75049   6
  -1   5  -6 4.14014 2.41189   3
   1   5   7 82.2299 5.76150   1
  -1   5  -7 87.3850 5.48469   5
   1   5   7 83.4903 5.04203   6
  -1   5  -7 81.6067 4.73658   3
  -1   5  -8 757.551 25.5284   5
   1   5   8 787.897 26.1108   1
   1   5   8 754.936 25.1392   6
  -1   5  -9 588.949 20.7743   5
   1   5   9 586.020 20.2189   6
   1   5   9 625.972 20.9286  10
   1   5   9 587.764 21.2733   1
   1   5  10 35.9972 5.11784   5
  -1   5 -10 30.6447 4.83175   5
   1   5  10 30.4965 4.48181   6
   1   5  10 29.6759 4.64951  10
   1   5  10 30.8252 5.06719   1
   1   5  11 54.2761 6.32207   1
   1   5  11 49.6590 5.78310   5
  -1   5 -11 55.4855 5.81020   5
   1   5  11 55.2011 5.02454   6
   1   5  11 63.1299 5.95812  10
  -1   5 -12 298.254 13.0744   5
   1   5  12 309.938 13.2034  10
   1   5  12 311.756 12.2808   6
   1   5  12 291.288 13.6812   1
   1   5  12 316.070 13.3276   5
   1   5  13 147.641 8.23459   6
   1   5  13 142.374 9.53617   1
   1   5  13 163.654 9.57832   5
  -1   5 -13 178.580 9.54421   5
  -1   5 -14 78.9342 7.48589   5
   1   5  14 99.1411 8.28299   5
   1   5  15 102.513 8.15108   5
  -1   5 -15 101.444 7.60227   6
  -1   5 -16 117.758 8.64970   6
   1   5  16 135.693 9.97530   5
   1   5  17 118.535 10.3341   5
  -1   6  17 89.7428 10.1072   5
   1   6 -17 78.1749 9.62988   4
   1   6 -17 71.8407 9.27056  10
   1   6 -16 64.8963 8.63558   4
   1   6 -16 75.1214 8.74234  10
  -1   6  16 67.7105 9.11539   5
   1   6 -15 19.2467 6.76516   4
   1   6 -15 19.7264 6.60514  10
  -1   6  15 14.4934 6.59863   5
   1   6 -14 159.603 10.4421  10
  -1   6  14 196.082 11.0558   5
   1   6 -14 164.047 10.2162   4
  -1   6  14 198.201 9.33705   6
   1   6 -13 99.8385 7.90530   4
   1   6 -13 114.950 8.28271   5
   1   6 -13 118.179 8.59717  10
  -1   6  13 131.886 8.85605   5
  -1   6  13 123.275 8.88516   1
  -1   6  13 120.144 7.25104   6
  -1   6  12 252.554 10.3812   6
   1   6 -12 250.280 11.5576   5
   1   6 -12 253.977 11.7443   4
   1   6 -12 219.880 11.6719  10
  -1   6  12 232.507 11.9230   1
  -1   6  12 247.894 11.8425   5
  -1   6  11 175.399 8.21855   6
   1   6 -11 168.323 9.27596   5
   1   6 -11 162.454 9.26139   4
   1   6 -11 180.929 9.42126  10
  -1   6  11 163.626 9.45718   1
  -1   6  11 192.890 9.55986   5
   1   6 -10 448.632 16.7078   5
   1   6 -10 420.004 16.5088  10
  -1   6  10 456.076 16.8680   1
  -1   6  10 440.780 15.7139   6
   1   6 -10 411.748 16.4590   4
   1   6  -9 67.2965 5.56935  10
  -1   6   9 54.5710 5.73398   1
  -1   6   9 64.6895 4.97842   6
   1   6  -9 62.4241 5.31345   4
   1   6  -8 303.538 12.4273   4
   1   6  -8 354.489 12.9992  10
  -1   6   8 305.525 12.0161   6
  -1   6   8 334.244 12.8123   2
  -1   6   8 325.197 12.9140   1
  -1   6   7 35.2480 4.11223   6
   1   6  -7 39.3089 3.98148   4
   1   6  -7 37.2402 4.55285  10
  -1   6   7 39.1290 4.46586   1
  -1   6   7 36.8070 4.33218   2
  -1   6   6 949.238 30.6414   1
   1   6  -6 941.642 30.6738   5
  -1   6   6 916.050 30.1788   6
  -1   6   6 1000.71 30.6620   2
   1   6  -6 941.325 29.1221   3
   1   6  -6 916.763 30.1972   4
   1   6  -6 887.956 30.6865  10
   1   6  -5 1644.85 52.3144  10
   1   6  -5 1669.15 50.7356   3
  -1   6   5 1713.64 52.1220   2
   1   6  -5 1637.23 52.1358   5
   1   6  -5 1673.96 51.7097   4
  -1   6   5 1641.88 52.0280   1
   1   6  -4 915.693 28.7539   3
   1   6  -4 891.746 30.0444   5
  -1   6   4 972.143 30.0826   2
   1   6  -4 925.904 29.6126   4
   1   6  -4 963.990 30.4442  10
  -1   6   4 922.736 29.9603   1
   1   6  -3 167.175 6.89466   4
  -1   6   3 187.259 7.46724   2
   1   6  -3 171.925 7.59527   5
   1   6  -3 165.892 6.37110   3
  -1   6   3 167.611 7.04639   7
  -1   6   3 172.537 7.42364   1
   1   6  -2 230.000 8.73420   5
   1   6  -2 188.142 7.74532   4
  -1   6   2 217.638 8.52741   2
   1   6  -2 212.352 8.08713   2
  -1   6   2 207.917 8.17705   7
  -1   6   2 203.099 8.28460   1
   1   6  -1 238.878 9.25832  11
   1   6  -1 197.422 8.19616   9
  -1   6   1 193.164 7.68377   9
  -1   6   1 212.288 8.47169   2
   1   6  -1 210.668 7.94500   2
  -1   6   1 204.445 8.04276   7
  -1   6   1 207.767 8.21149   1
   1   6   0 495.529 17.2690  11
  -1   6   0 474.004 16.7006   2
   1   6   0 515.718 16.2556   2
  -1   6   0 474.015 16.1234   9
  -1   6   0 497.003 16.4944   7
  -1   6   0 465.740 16.4418   1
  -1   6  -1 247.841 8.79671   4
  -1   6  -1 275.928 9.89721   9
  -1   6  -1 284.458 10.4194   2
   1   6   1 282.366 9.75680   2
   1   6   1 271.839 10.6968  11
  -1   6  -2 339.750 11.6183   3
   1   6   2 340.432 11.6310   2
  -1   6  -2 344.003 10.9304   4
   1   6   2 311.926 12.3891  11
   1   6   2 313.908 11.0638   7
  -1   6  -2 316.863 11.8573   9
   1   6   3 1229.23 39.6533   7
   1   6   3 1368.12 41.3649  11
   1   6   3 1322.66 40.3281   2
  -1   6  -3 1299.51 39.6818   4
  -1   6  -3 1288.55 40.2097   3
  -1   6  -4 79.5170 4.33561   3
   1   6   4 89.7585 4.67495   2
  -1   6  -4 69.9642 3.93371   4
   1   6   5 871.844 27.5998   2
  -1   6  -5 879.642 27.1837   3
  -1   6  -5 807.406 27.0632   4
  -1   6  -6 24.2046 3.24060   4
   1   6   6 21.6551 3.60461   6
  -1   6  -6 21.3877 3.15909   3
  -1   6  -6 15.9468 3.60590   5
   1   6   7 748.152 25.5399   6
  -1   6  -7 788.199 25.2536   3
  -1   6  -7 790.343 26.0492   5
   1   6   8 217.687 9.39515   6
  -1   6  -8 214.481 8.96875   3
  -1   6  -8 220.486 9.70053   5
   1   6   9 268.402 11.2836   6
  -1   6  -9 297.411 11.9425   5
   1   6  10 106.821 7.13381  10
  -1   6 -10 107.904 7.18647   5
   1   6  10 106.892 6.42375   6
   1   6  11 190.303 9.90231   5
   1   6  11 207.326 9.78112  10
  -1   6 -11 201.280 9.93725   5
   1   6  11 175.479 9.01476   6
   1   6  12 181.383 9.89706   5
   1   6  12 180.873 9.62666  10
  -1   6 -12 177.176 9.67114   5
   1   6  12 168.613 8.81188   6
   1   6  13 85.1950 6.70261   6
  -1   6 -13 80.7867 7.49260   5
   1   6  13 77.9227 7.34997   5
   1   6  14 41.4288 7.10887   5
   1   6  14 47.1012 6.05894   6
   1   6  15 69.1527 7.88496   5
   1   6  16 38.8704 7.78805   5
  -1   6 -16 43.4416 6.63831   6
  -1   6 -17 47.0215 8.52082   4
   1   6  17 62.3062 8.79904   5
   1   7 -17-3.42536 7.70740   4
  -1   7  17 6.41047 8.19924   5
   1   7 -17 1.37382 7.89398  10
   1   7 -16 11.0158 7.41776   4
  -1   7  16 28.4388 8.49412   5
   1   7 -16 28.9621 7.92445  10
   1   7 -15 48.6717 7.76696  10
  -1   7  15 51.1357 5.88873   6
   1   7 -15 45.5361 7.59976   4
  -1   7  15 66.4729 8.43846   5
   1   7 -14 37.9807 7.27246  10
  -1   7  14 27.7529 5.46594   6
   1   7 -14 22.8482 6.25540   4
  -1   7  14 27.1580 7.47097   5
   1   7 -13 14.5148 5.89788  10
  -1   7  13 11.6978 4.62796   6
  -1   7  13 8.29533 6.59122   5
   1   7 -13 10.7991 5.68460   4
   1   7 -12 22.7970 6.17126   4
   1   7 -12 32.7233 5.81486  10
  -1   7  12 33.9168 5.16295   6
   1   7 -12 17.0092 5.85136   5
  -1   7  12 24.0457 5.85299   5
  -1   7  12 17.8372 6.35486   1
  -1   7  11 58.1840 5.50826   6
   1   7 -11 52.1650 6.10185   4
   1   7 -11 63.8310 6.68059  10
  -1   7  11 56.2340 6.84212   1
   1   7 -11 56.1646 6.64191   5
   1   7 -10 42.7935 6.24629   5
   1   7 -10 44.3747 5.75226  10
  -1   7  10 50.2970 5.16559   6
  -1   7  10 38.8942 6.06922   1
   1   7 -10 40.2861 5.62080   4
   1   7  -9 422.276 15.7579  10
  -1   7   9 394.309 15.7139   1
   1   7  -9 404.818 15.3261   4
  -1   7   9 369.355 14.6934   6
  -1   7   8 248.307 10.5140   6
   1   7  -8 267.893 11.1667  10
  -1   7   8 243.193 11.0672   1
   1   7  -8 246.667 10.6851   4
  -1   7   8 254.566 10.9483   2
  -1   7   7 381.748 14.8306   6
   1   7  -7 386.812 14.9373   4
   1   7  -7 398.775 15.5595  10
  -1   7   7 428.250 15.6760   1
   1   7  -7 417.679 13.7183   3
  -1   7   7 434.795 15.4455   2
  -1   7   6 553.966 19.4803   1
  -1   7   6 524.339 19.0468   6
   1   7  -6 544.781 19.4893   5
  -1   7   6 579.190 19.4763   2
   1   7  -6 552.745 17.8189   3
   1   7  -6 550.764 18.9811   4
   1   7  -6 555.290 19.8528  10
  -1   7   5 62.2963 5.17878   1
   1   7  -5 61.7215 3.37950   3
   1   7  -5 50.5800 4.80527   5
  -1   7   5 55.6787 4.79411   2
   1   7  -5 57.0391 4.35132   4
   1   7  -5 56.7209 4.95646  10
  -1   7   4 406.615 14.6761   7
  -1   7   4 405.558 15.1901   1
   1   7  -4 408.588 15.3030   5
  -1   7   4 433.928 15.2067   2
   1   7  -4 424.633 14.7086   4
   1   7  -4 440.677 15.6848  10
   1   7  -4 418.546 13.8794   3
   1   7  -3 76.6951 5.23481   9
  -1   7   3 75.9511 4.76067   7
  -1   7   3 83.3137 5.13248   1
   1   7  -3 83.2082 5.33391   5
   1   7  -3 69.9618 4.33592   4
   1   7  -3 82.1511 4.83865   2
   1   7  -3 76.1080 3.98517   3
  -1   7   3 80.1548 5.07222   2
  -1   7   2 224.883 7.98758   7
   1   7  -2 194.279 8.49744   5
   1   7  -2 209.703 7.86481   2
  -1   7   2 210.005 8.34496   2
   1   7  -2 193.122 8.18166   9
  -1   7   2 195.564 8.11951   1
   1   7  -1 480.266 17.0718  11
   1   7  -1 441.137 15.9184   9
   1   7  -1 465.021 15.6550   2
  -1   7   1 442.809 16.1448   2
  -1   7   1 463.411 15.8037   7
  -1   7   1 462.394 16.0405   1
   1   7   0 952.953 29.5381   2
  -1   7   0 908.724 30.0458   2
   1   7   0 926.952 30.7387  11
  -1   7   0 936.832 29.8299   1
   1   7   0 908.067 30.1830   1
  -1   7   0 898.619 29.3862   9
   1   7   1 355.572 12.6082   2
  -1   7  -1 361.208 13.3119   2
  -1   7  -1 351.084 12.7856   9
   1   7   1 350.197 13.3495   1
   1   7   1 355.058 13.7389  11
   1   7   2 345.212 11.7518   7
   1   7   2 337.088 13.4167  11
  -1   7  -2 328.816 11.4127   4
  -1   7  -2 360.973 13.1292   2
   1   7   2 357.960 12.4058   2
  -1   7  -2 346.402 12.6636   9
   1   7   2 335.644 13.1311   1
  -1   7  -2 346.864 12.2775   3
  -1   7  -3 439.449 15.4154   9
   1   7   3 413.713 14.1848   7
   1   7   3 426.902 15.8223   1
  -1   7  -3 418.168 14.1512   4
   1   7   3 427.454 15.8523  11
   1   7   3 421.728 14.8808   2
  -1   7  -3 450.016 14.8200   3
  -1   7  -4 682.876 22.0056   3
  -1   7  -4 686.244 21.6916   4
   1   7   4 647.864 22.2649   2
   1   7   4 664.543 21.5484   7
   1   7   5 110.086 6.03641   2
  -1   7  -5 92.3085 5.19372   3
  -1   7  -5 106.291 5.36509   4
  -1   7  -6 195.493 8.32302   4
  -1   7  -6 200.909 9.17559   5
   1   7   6 203.385 8.83645   2
  -1   7  -6 206.971 8.19188   3
   1   7   6 189.474 8.86900   6
  -1   7  -7 232.145 10.0645   4
  -1   7  -7 245.463 10.7903   5
  -1   7  -7 267.310 9.86634   3
   1   7   7 243.941 10.4077   6
  -1   7  -8 148.122 7.59191   4
  -1   7  -8 162.482 8.50448   5
  -1   7  -8 142.500 7.09146   3
   1   7   8 155.594 7.95538   6
   1   7   9 57.9218 5.52208   6
  -1   7  -9 65.2737 6.04184   5
  -1   7  -9 60.5316 5.46676   4
  -1   7 -10 151.013 8.76663   5
  -1   7 -10 146.107 8.32438   4
   1   7  10 156.120 8.09595   6
   1   7  10 158.693 8.85077  10
  -1   7 -11 262.226 11.9840   5
   1   7  11 265.914 12.2016   5
  -1   7 -11 242.563 11.7399   4
   1   7  11 258.547 11.3544   6
   1   7  11 286.618 12.2256  10
   1   7  12 19.0502 5.15387   6
  -1   7 -12 22.4639 5.50972   4
   1   7  12 17.8567 5.98538   5
  -1   7 -12 18.9221 5.86480   5
   1   7  13 57.2862 6.12631   6
  -1   7 -13 42.6439 6.71536   4
   1   7  13 55.3899 6.75345   5
  -1   7 -14 28.2259 6.98632   4
   1   7  14 44.6345 6.92888   5
  -1   7 -15 66.2305 8.24909   4
   1   7  15 60.3192 7.97292   5
  -1   7 -16 10.2418 7.14265   4
   1   7  16 3.24631 7.84155   5
   1   8 -16 53.1947 8.57751   4
   1   8 -16 61.9093 8.65514  10
  -1   8  16 74.2572 9.80803   5
   1   8 -15 33.4167 7.78379   4
   1   8 -15 47.0160 7.74545  10
  -1   8  15 47.3793 8.23152   5
   1   8 -14 20.4959 7.18182  10
  -1   8  14 11.4120 5.77854   6
   1   8 -14 7.91581 6.82248   4
  -1   8  14 9.17016 6.86607   5
   1   8 -13 7.98739 6.09178  10
  -1   8  13 2.38625 4.84608   6
   1   8 -13 5.04576 6.48681   4
  -1   8  13 5.69109 6.44216   5
   1   8 -12 253.132 11.9359  10
  -1   8  12 253.670 12.3356   5
   1   8 -12 206.572 11.6462   4
  -1   8  12 220.706 10.4487   6
  -1   8  11 46.6769 5.55273   6
   1   8 -11 26.9052 5.81346   5
  -1   8  11 50.0036 6.52327  10
   1   8 -11 48.4812 6.70660  10
  -1   8  11 49.9403 7.04629   1
   1   8 -11 31.1164 6.05283   4
   1   8 -10 228.556 11.2780   5
   1   8 -10 196.893 10.8180  10
  -1   8  10 224.325 11.2174   1
  -1   8  10 208.064 9.78269   6
   1   8 -10 225.367 10.7951   4
   1   8  -9 78.5649 6.82650  10
  -1   8   9 79.1208 7.20333   1
  -1   8   9 75.6682 6.05968   6
   1   8  -9 71.6800 6.30692   4
   1   8  -8 553.687 20.2087   4
  -1   8   8 628.133 20.8238   2
   1   8  -8 570.042 20.7949  10
  -1   8   8 571.318 21.0747   1
  -1   8   8 543.922 20.1102   6
  -1   8   7 345.432 14.0848   1
  -1   8   7 317.779 13.1784   6
  -1   8   7 362.666 13.8068   2
   1   8  -7 347.527 11.8909   3
   1   8  -7 356.591 13.3676   4
   1   8  -7 322.972 14.0368  10
  -1   8   6 176.451 8.65444   2
   1   8  -6 194.135 7.26970   3
  -1   8   6 182.024 8.87499   6
   1   8  -6 167.129 9.01932   5
   1   8  -6 193.188 8.70559   4
  -1   8   6 194.136 9.12396   1
   1   8  -6 179.580 9.27421  10
   1   8  -5 5.19150 3.13060   4
   1   8  -5 0.27282 4.09812   9
  -1   8   5 7.82730 3.32866   7
   1   8  -5 6.02264 2.36665   3
   1   8  -5 5.86726 3.86251   5
  -1   8   5 4.45608 3.38544   2
   1   8  -5 5.54711 3.99122  10
  -1   8   5 6.87847 4.06437   1
   1   8  -4 378.350 14.5479   9
   1   8  -4 377.797 13.6061   4
  -1   8   4 356.715 14.0970   2
   1   8  -4 395.069 14.5749   5
  -1   8   4 381.710 13.7302   7
  -1   8   4 375.841 14.4277   1
   1   8  -4 378.527 12.8570   3
   1   8  -3 247.971 10.6278   9
  -1   8   3 259.734 10.0793   7
   1   8  -3 238.267 9.62594   4
   1   8  -3 249.030 10.7747   5
   1   8  -3 253.264 9.25447   3
  -1   8   3 238.802 10.4493   1
   1   8  -3 275.432 10.2726   2
  -1   8   3 259.275 10.5845   2
  -1   8   2 52.9271 4.41837   7
   1   8  -2 54.7970 4.57095   2
  -1   8   2 50.6379 4.59726   2
   1   8  -2 59.3442 5.21100   5
   1   8  -2 59.8953 4.93514   9
  -1   8   2 59.0140 4.83808   1
   1   8  -2 62.9056 5.68285  11
   1   8  -1 23.9228 4.54939  11
   1   8  -1 21.1196 3.92363   9
   1   8  -1 19.7180 3.26529   2
  -1   8   1 24.0590 3.77079   2
  -1   8   1 23.6663 3.37214   7
  -1   8   1 12.5411 3.65716   1
   1   8   0 282.598 10.7724   2
  -1   8   0 288.228 11.4290   2
   1   8   0 272.483 12.0333  11
  -1   8   0 274.692 11.0737   1
   1   8   0 283.008 11.5639   1
  -1   8   0 271.717 10.6853   9
  -1   8  -1 240.750 10.5651   2
   1   8   1 241.362 9.75427   2
  -1   8  -1 265.953 10.1102   9
   1   8   1 250.392 10.7019   1
   1   8   1 241.426 10.9750  11
   1   8   2 72.4854 5.76384  11
  -1   8  -2 69.5484 3.66721   4
   1   8   2 76.3394 4.79615   2
  -1   8  -2 75.7363 5.64794   2
  -1   8  -2 73.1597 5.21305   9
   1   8   2 77.0801 5.86888   1
  -1   8  -2 78.7833 4.79471   3
   1   8   3 564.600 17.8743   7
   1   8   3 574.560 19.8270  11
  -1   8  -3 507.974 17.5786   4
   1   8   3 528.240 18.6079   2
  -1   8  -3 554.110 19.0732   9
   1   8   3 512.798 19.3632   1
  -1   8  -3 553.031 18.4040   3
  -1   8  -4 933.544 30.2205   9
   1   8   4 875.723 28.6967   7
   1   8   4 897.577 30.4580   1
   1   8   4 924.677 29.5852   2
  -1   8  -4 887.588 28.7660   4
   1   8   4 951.024 30.8002  11
  -1   8  -4 915.977 29.2006   3
   1   8   5 418.114 14.3129   7
   1   8   5 404.253 15.9859   1
  -1   8  -5 429.135 14.5689   4
  -1   8  -5 412.724 14.6479   3
   1   8   5 413.484 15.2132   2
   1   8   6 240.809 10.7344   6
  -1   8  -6 242.851 11.0398   5
   1   8   6 238.520 9.44106   7
  -1   8  -6 261.894 10.0156   4
   1   8   6 244.903 11.3969   1
  -1   8  -6 256.409 9.88780   3
   1   8   6 254.731 10.5809   2
  -1   8  -7 466.544 18.0849   5
   1   8   7 492.060 17.7978   6
  -1   8  -7 491.150 17.2527   4
   1   8   7 476.143 18.6549   1
  -1   8  -7 504.075 17.0501   3
  -1   8  -8 93.0075 6.93346   5
   1   8   8 91.0227 6.67260   6
  -1   8  -8 93.4416 6.24969   4
   1   8   8 91.4838 7.58648   1
  -1   8  -8 101.448 5.82018   3
  -1   8  -9 78.1040 6.77017   5
   1   8   9 82.1234 6.27983   6
  -1   8  -9 77.3894 6.13687   4
   1   8   9 80.9590 7.39497   1
  -1   8  -9 72.1169 5.35059   3
  -1   8 -10 215.588 10.5367   4
  -1   8 -10 238.271 11.3839   5
   1   8  10 211.715 11.8524   1
   1   8  10 228.413 10.5054   6
  -1   8 -11 3.63418 5.75507   5
   1   8  11 10.3443 5.19760   6
  -1   8 -11 0.93084 4.92185   4
   1   8  11-3.78591 6.64464   1
   1   8  12 8.76351 5.82511   5
  -1   8 -12 1.69060 5.26751   4
   1   8  12 3.42351 5.41482   6
   1   8  13 44.2147 7.32289   5
  -1   8 -13 39.1853 6.62404   4
   1   8  14 66.3479 7.77986   5
  -1   8 -14 41.4594 7.07687   4
   1   8  15 11.0961 7.56640   5
  -1   8 -15 5.07682 7.65256   4
   1   8  16 52.2296 8.76860   5
  -1   8 -16 52.8609 8.80299   4
   1   9 -15 1.32227 7.12349  10
  -1   9  15-4.38722 8.23614   5
   1   9 -15 1.36967 7.50468   4
   1   9 -14 58.1519 8.17484  10
  -1   9  14 62.4678 9.01996   5
   1   9 -14 45.4880 7.91142   4
  -1   9  13 145.456 10.1312   5
  -1   9  13 116.546 8.43723   6
   1   9 -13 122.441 9.55874  10
   1   9 -13 123.058 9.71371   4
  -1   9  12 7.13263 5.25539   6
   1   9 -12 11.9021 6.69902  10
   1   9 -12 5.98816 6.10127   4
  -1   9  11 127.244 9.52487   1
   1   9 -11 116.168 9.20900  10
   1   9 -11 131.775 8.94742   4
  -1   9  11 128.520 8.27375   6
   1   9 -10 22.7929 6.46254   5
   1   9 -10 15.2628 6.04416  10
  -1   9  10 8.00362 5.09562   6
   1   9 -10 17.8311 5.77470   4
  -1   9  10 20.6678 6.51694   1
  -1   9   9 97.2160 7.32228   2
   1   9  -9 103.934 7.83614  10
  -1   9   9 96.6539 7.06246   6
   1   9  -9 89.9877 7.12971   4
  -1   9   9 108.095 7.98883   1
   1   9  -8 108.110 5.53256   3
  -1   9   8 125.952 7.63097   2
  -1   9   8 102.610 7.33207   6
   1   9  -8 120.464 8.36889  10
  -1   9   8 122.158 8.34587   1
   1   9  -8 109.550 7.56826   4
   1   9  -7 506.355 20.1874   9
   1   9  -7 549.143 17.9075   3
  -1   9   7 577.709 20.0517   2
  -1   9   7 515.887 19.5333   6
   1   9  -7 553.698 20.1924   5
   1   9  -7 576.864 19.5427   4
   1   9  -7 490.520 20.2297  10
  -1   9   7 542.034 20.3238   1
   1   9  -6 71.3834 5.63039   4
   1   9  -6 57.7833 6.14883  10
   1   9  -6 62.5686 5.91576   9
  -1   9   6 57.0940 5.25088   7
   1   9  -6 64.1303 4.05163   3
  -1   9   6 72.6764 5.82706   6
  -1   9   6 67.2986 5.98950   2
   1   9  -6 63.2418 5.92127   5
  -1   9   6 47.7272 5.65353   1
   1   9  -5 25.2420 4.19662   4
   1   9  -5 22.3392 4.66423   9
  -1   9   5 20.9703 4.14566   7
   1   9  -5 22.4397 2.96893   3
   1   9  -5 28.2898 4.84260   5
  -1   9   5 27.0367 4.89081   2
  -1   9   5 27.4389 5.17296   1
   1   9  -5 28.4068 5.51755  10
   1   9  -4 32.5474 4.94101   9
  -1   9   4 32.5412 4.08905   7
   1   9  -4 34.0451 3.41157   3
  -1   9   4 32.2098 4.85936   1
   1   9  -4 22.4205 4.88779   5
   1   9  -4 29.2926 3.92091   4
   1   9  -4 20.6973 4.16212   2
  -1   9   4 23.2376 4.48949   2
   1   9  -3 718.813 26.2158   9
  -1   9   3 734.118 25.6567   7
   1   9  -3 815.786 26.6838   5
  -1   9   3 797.750 26.3500   2
   1   9  -3 842.420 26.1234   2
   1   9  -3 757.530 25.2817   4
   1   9  -3 791.001 24.9670   3
  -1   9   3 741.492 26.3287   1
   1   9  -2 1153.01 37.4563   5
  -1   9   2 1161.69 37.1398   2
   1   9  -2 1158.43 36.8373   2
  -1   9   2 1133.74 37.1010   1
   1   9  -2 1241.89 38.7451  11
   1   9  -2 1099.66 36.9949   9
  -1   9   2 1071.63 36.6010   7
   1   9  -1 176.710 9.55770  11
  -1   9   1 177.653 8.74761   2
   1   9  -1 171.333 8.12781   2
  -1   9   1 179.124 8.67884   1
   1   9   0-1.73482 4.54718  11
  -1   9   0 7.22232 4.00210   2
   1   9   0 7.18923 3.61721   2
  -1   9   0 8.20625 3.43435   9
  -1   9   0 13.2405 4.19091   1
   1   9   0 9.06705 4.27936   1
   1   9   1 362.314 15.2120  11
   1   9   1 360.823 13.8496   2
  -1   9  -1 409.926 14.8476   2
  -1   9  -1 367.613 14.0174   9
   1   9   1 364.834 14.5533   1
   1   9   2 1090.03 38.0108   1
  -1   9  -2 1240.51 38.3312   2
   1   9   2 1205.43 37.1923   2
   1   9   2 1135.88 38.4604  11
  -1   9  -2 1159.63 37.5634   9
  -1   9  -2 1128.44 37.0049   3
  -1   9  -3 24.1708 3.85549   3
   1   9   3 24.0049 5.11625   1
   1   9   3 29.2875 4.04110   2
  -1   9  -3 28.7413 5.09135   2
  -1   9  -3 27.0463 2.94176   4
  -1   9  -3 27.7322 4.74978   9
   1   9   3 29.4711 5.19800  11
   1   9   4 71.3476 4.52453   7
   1   9   4 71.7228 5.40355   2
   1   9   4 68.6579 6.46503  11
  -1   9  -4 74.2482 5.04340   3
  -1   9  -4 80.0170 4.51918   4
  -1   9  -4 66.2250 6.00908   9
   1   9   4 78.7550 6.52806   1
   1   9   5 150.661 6.84410   7
   1   9   5 138.873 8.41034   6
   1   9   5 142.893 8.88396   1
  -1   9  -5 153.024 7.01936   4
  -1   9  -5 154.682 8.73526   9
  -1   9  -5 154.666 7.36038   3
   1   9   5 173.859 8.06009   2
  -1   9  -6 747.129 26.6566   9
   1   9   6 762.197 24.8527   7
  -1   9  -6 787.861 26.6142   5
   1   9   6 751.580 26.1939   6
   1   9   6 737.413 26.8568   1
  -1   9  -6 757.763 25.2556   4
  -1   9  -6 760.037 25.1466   3
   1   9   6 792.039 26.0324   2
   1   9   7 317.353 12.0362   7
  -1   9  -7 325.438 12.3660   3
   1   9   7 314.461 13.4505   6
  -1   9  -7 340.043 12.6855   4
   1   9   7 337.509 14.3602   1
  -1   9  -7 320.639 13.8862   5
  -1   9  -8 69.7702 5.32572   3
   1   9   8 74.7739 6.55174   6
  -1   9  -8 73.8217 6.00162   4
   1   9   8 72.1257 7.22940   1
  -1   9  -8 78.5396 7.12084   5
  -1   9  -9 29.5286 4.34594   3
   1   9   9 26.3275 5.22412   6
   1   9   9 45.9503 7.01373   1
  -1   9  -9 39.7567 5.51639   4
  -1   9  -9 26.3492 5.75554   5
   1   9  10 31.3759 5.51143   6
   1   9  10 24.3849 6.50944   1
  -1   9 -10 33.9460 6.37974   5
  -1   9 -10 36.0760 5.91461   4
  -1   9 -11 36.4140 6.24267   4
   1   9  11 35.0872 6.06034   6
  -1   9 -12 62.6701 7.43810   4
   1   9  13 146.197 10.0660   5
  -1   9 -13 130.521 9.44666   4
   1   9  14 24.0055 7.60300   5
  -1   9 -14 10.1733 6.57689   4
   1   9  15 46.3932 8.50084   5
  -1   9 -15 26.5894 7.75929   4
  -1  10  15 68.2023 9.54995   5
   1  10 -15 47.8754 8.64516   4
  -1  10  14 24.9812 8.15822   5
   1  10 -14 20.3138 7.65105  10
   1  10 -14 22.9833 7.25944   4
   1  10 -13 2.54530 6.40165  10
   1  10 -13 16.1476 7.00792   4
   1  10 -12 41.6186 7.45763  10
   1  10 -12 21.8494 6.94967   4
   1  10 -11 21.2674 6.66835  10
   1  10 -11 25.8738 6.89139   4
  -1  10  11 18.2878 6.29586   6
   1  10 -10 408.463 17.0072  10
  -1  10  10 401.844 17.7126   1
   1  10 -10 384.803 16.3208   4
  -1  10  10 395.030 15.8399   6
  -1  10   9 38.9373 5.70798   6
   1  10  -9 38.5810 7.02929   9
   1  10  -9 48.4781 6.81430  10
  -1  10   9 37.5742 6.80148   1
   1  10  -9 37.7170 6.07836   4
  -1  10   9 49.7147 6.33349   2
  -1  10   8 70.6948 6.97407   1
   1  10  -8 58.6137 7.22347   9
  -1  10   8 69.7623 6.04777   7
  -1  10   8 56.5772 6.43438   6
   1  10  -8 61.2304 7.14119  10
   1  10  -8 66.2728 4.58826   3
  -1  10   8 70.6152 6.91569   2
   1  10  -8 60.0614 6.38145   4
  -1  10   7 42.1822 6.25756   1
  -1  10   7 41.3794 5.76811   2
   1  10  -7 23.8669 5.83765  10
  -1  10   7 35.2519 5.28717   7
  -1  10   7 35.3748 5.83712   6
   1  10  -7 24.7981 6.08776   5
   1  10  -7 46.8199 6.57702   9
   1  10  -7 34.9758 3.70841   3
   1  10  -7 34.6153 5.28740   4
   1  10  -6 121.035 8.33467   9
  -1  10   6 114.086 6.89664   7
   1  10  -6 114.138 5.68780   3
  -1  10   6 125.180 7.87297   2
   1  10  -6 106.048 7.84718   5
   1  10  -6 112.129 7.09030   4
   1  10  -6 116.132 8.18425  10
  -1  10   6 117.589 8.17680   1
   1  10  -5 199.614 10.4929   9
  -1  10   5 194.053 9.09097   7
   1  10  -5 189.698 7.92211   3
   1  10  -5 186.713 10.0499   5
  -1  10   5 191.963 9.79814   2
   1  10  -5 215.600 9.77319   2
   1  10  -5 194.360 9.15243   4
  -1  10   5 184.235 9.86737   1
   1  10  -5 214.025 10.7201  10
   1  10  -4 174.588 9.26043   9
  -1  10   4 173.098 8.53564   7
  -1  10   4 179.445 9.66379   1
   1  10  -4 169.396 9.44816   5
  -1  10   4 183.463 9.20551   2
   1  10  -4 182.198 9.03955   2
   1  10  -4 172.585 7.56800   3
   1  10  -4 179.575 8.19991   4
  -1  10   3 439.915 16.2745   7
  -1  10   3 427.319 17.1464   1
   1  10  -3 444.861 17.3301   5
   1  10  -3 485.864 16.9411   2
  -1  10   3 459.040 17.0936   2
   1  10  -3 493.920 18.8546  11
   1  10  -3 440.703 15.5494   3
   1  10  -3 427.568 17.0302   9
   1  10  -2 123.440 8.10175   5
   1  10  -2 141.566 7.59186   2
  -1  10   2 131.796 7.82655   2
  -1  10   2 126.322 7.16335   7
   1  10  -2 144.580 9.18028  11
   1  10  -2 139.816 7.71534   9
  -1  10   2 149.392 8.09627   1
   1  10  -1 454.105 19.2591  11
  -1  10   1 480.049 18.0028   1
  -1  10   1 490.568 18.0899   2
   1  10  -1 498.508 17.5844   2
   1  10   0 81.7698 7.16282  11
   1  10   0 72.1169 6.40144   1
  -1  10   0 66.2489 6.33591   2
   1  10   0 72.1118 5.67031   2
   1  10   1 198.912 10.5761  11
   1  10   1 189.959 10.0965   1
  -1  10  -1 220.750 9.60643   9
   1  10   1 204.405 9.36364   2
  -1  10  -1 212.290 10.2521   2
   1  10   2 147.499 8.51985   1
   1  10   2 137.533 7.71610   2
  -1  10  -2 165.071 8.70965   2
  -1  10  -2 145.669 8.94358   5
   1  10   2 149.926 8.95856  11
  -1  10  -2 142.890 7.47754   3
  -1  10  -2 138.629 7.82735   9
   1  10   3 380.741 15.7143   1
  -1  10  -3 403.392 15.7467   2
   1  10   3 364.494 14.5301   2
  -1  10  -3 378.548 15.0485   9
   1  10   3 376.565 15.9476  11
  -1  10  -3 396.091 14.3938   3
  -1  10  -4 60.3242 5.09214   3
  -1  10  -4 68.9105 6.33022   9
   1  10   4 65.2956 4.54736   7
   1  10   4 50.7493 5.67482   2
   1  10   4 51.3537 6.46208  11
   1  10   4 61.5345 6.61365   1
  -1  10  -4 60.6759 4.32824   4
  -1  10  -4 56.3018 6.34709   2
  -1  10  -5 34.9687 3.97174   4
  -1  10  -5 37.0557 6.12832   9
   1  10   5 39.7087 4.03953   7
   1  10   5 28.6827 5.60600   6
   1  10   5 48.0210 6.30224   1
  -1  10  -5 38.9629 4.51839   3
   1  10   5 37.4843 5.21143   2
   1  10   6 80.6920 5.33362   7
   1  10   6 87.6782 7.07309   6
  -1  10  -6 94.9736 7.28170   5
  -1  10  -6 87.3751 5.83053   4
   1  10   6 61.5015 7.15534   1
  -1  10  -6 93.3411 7.37865   9
   1  10   6 101.827 7.00523   2
  -1  10  -6 92.6227 5.87800   3
   1  10   7 128.665 6.84655   7
   1  10   7 131.590 8.51674   6
  -1  10  -7 148.312 9.03972   5
  -1  10  -7 140.592 7.55318   4
   1  10   7 143.836 9.65582   1
  -1  10  -7 139.169 9.41247   9
   1  10   7 133.547 8.25173   2
  -1  10  -7 145.999 7.19963   3
  -1  10  -8 107.819 8.53611   9
   1  10   8 93.5931 6.17648   7
  -1  10  -8 113.179 8.17868   5
   1  10   8 92.9263 7.44119   6
  -1  10  -8 86.5923 6.81177   4
   1  10   8 98.7658 8.65252   1
  -1  10  -8 103.985 6.36480   3
   1  10   9 157.707 7.96640   7
   1  10   9 154.128 9.15131   6
  -1  10  -9 163.036 9.75385   5
  -1  10  -9 161.814 8.92555   4
  -1  10  -9 155.949 7.77301   3
   1  10   9 166.891 10.5547   1
  -1  10 -10 19.3832 5.79905   4
  -1  10 -11 84.7654 7.73719   4
  -1  10 -12 51.6183 6.97459   4
   1  10  13 48.9758 8.27248   5
  -1  10 -13 42.3526 7.23249   4
   1  10  14 42.5959 7.89742   5
  -1  10 -14 36.7150 7.55507   4
  -1  11  14-0.45890 8.63451   5
   1  11 -14 12.3002 7.04754   4
   1  11 -13 8.95784 7.50551  10
   1  11 -13 6.44558 6.80004   4
   1  11 -12 10.4309 7.11083  10
   1  11 -12 4.83905 6.46048   4
   1  11 -11 205.039 11.2651   4
   1  11 -11 203.407 11.9501  10
   1  11 -10 30.4285 7.03268  10
  -1  11  10 31.7370 5.94862   7
   1  11 -10 30.5539 6.88064   4
  -1  11   9 25.3963 6.08386   6
   1  11  -9 26.5786 5.88603   4
  -1  11   9 32.1129 5.69926   7
   1  11  -9 29.5990 6.81263  10
  -1  11   9 44.3070 6.85812   2
   1  11  -8 32.5210 5.82766   4
  -1  11   8 26.8173 5.64010   7
  -1  11   8 28.4921 5.91397   6
  -1  11   8 34.3048 6.55007   2
  -1  11   8 38.9465 6.71213   1
   1  11  -8 35.2344 6.80118  10
   1  11  -7 67.8730 7.75724  10
   1  11  -7 49.4351 7.28633   9
  -1  11   7 57.6675 6.17767   7
  -1  11   7 76.0788 6.76053   6
  -1  11   7 82.5724 7.29595   2
   1  11  -7 51.2368 7.06129   5
   1  11  -7 70.3267 6.26711   4
  -1  11   7 59.2415 7.09035   1
   1  11  -6 6.30503 4.49310   4
  -1  11   6 5.81915 5.73998   2
   1  11  -6 2.38548 5.58078  10
   1  11  -6 6.47123 5.39930   9
  -1  11   6 5.57657 4.73600   7
   1  11  -6 3.65250 3.23308   3
   1  11  -6-0.36114 5.47965   5
  -1  11   6 0.74037 5.35792   1
   1  11  -6 4.63076 5.62287   2
   1  11  -5 125.600 8.94729   9
  -1  11   5 126.371 7.76932   7
   1  11  -5 122.557 6.28473   3
   1  11  -5 132.568 8.51245   5
  -1  11   5 132.373 8.21903   2
   1  11  -5 144.218 8.57780   2
   1  11  -5 114.757 7.34928   4
   1  11  -5 126.870 8.88976  10
  -1  11   5 110.274 8.32290   1
  -1  11   4 347.929 13.8363   7
  -1  11   4 350.306 15.5394  11
   1  11  -4 358.489 16.4030  11
  -1  11   4 355.462 14.6720   2
   1  11  -4 381.105 14.5425   2
   1  11  -4 341.374 14.9145   5
   1  11  -4 355.348 12.8397   3
  -1  11   4 327.484 14.5172   1
   1  11  -4 327.546 14.7875   9
  -1  11   3 68.6993 5.95954   7
   1  11  -3 60.6556 4.83618   3
   1  11  -3 61.5614 6.45581   5
  -1  11   3 71.9645 6.65006   1
  -1  11   3 65.0581 7.47621  11
   1  11  -3 69.1037 7.84983  11
   1  11  -3 71.3484 6.87789   9
   1  11  -3 67.0692 6.31664   2
  -1  11   3 65.6913 6.46237   2
  -1  11   2 76.7075 6.86143   2
   1  11  -2 76.4617 6.09831   2
   1  11  -2 71.1793 7.77024  11
  -1  11   2 89.6777 7.98603  11
  -1  11   2 70.6918 6.63490   1
   1  11  -2 90.2901 7.14390   5
   1  11  -2 70.6851 6.37335   9
  -1  11   1 651.979 23.2243   1
   1  11  -1 624.365 24.4991  11
  -1  11   1 670.822 23.3063   2
   1  11  -1 659.820 22.7292   2
   1  11  -1 608.324 23.3901   5
  -1  11   0 323.827 13.6667   2
   1  11   0 296.903 12.6835   2
   1  11   0 319.021 14.5134  11
   1  11   1 94.2461 7.74705   1
   1  11   1 99.3584 8.11012  11
  -1  11  -1 96.3780 7.75642   2
   1  11   1 100.554 6.77818   2
  -1  11  -1 99.5522 6.89019   9
  -1  11  -2 94.6410 7.95413   5
   1  11   2 100.252 6.62437   2
  -1  11  -2 88.5887 7.62445   2
  -1  11  -2 96.1976 6.93439   9
  -1  11  -2 83.4872 6.32623   3
   1  11   2 88.2916 7.66765   1
   1  11   2 84.4977 7.73608  11
   1  11   3 102.513 6.71636   2
  -1  11  -3 106.469 8.13774   2
  -1  11  -3 82.5249 7.01351   9
  -1  11  -3 96.0448 6.33414   3
   1  11   3 107.436 7.91059   1
   1  11   3 98.3508 7.90756  11
   1  11   4 422.528 17.0372  11
   1  11   4 397.404 15.4531   2
   1  11   4 385.692 16.5367   1
  -1  11  -4 413.101 16.4171   9
  -1  11  -4 415.591 16.8803   2
  -1  11  -4 378.771 14.7470   3
  -1  11  -5 75.8922 7.12303   9
   1  11   5 92.9152 5.62115   7
   1  11   5 75.1873 7.08883   6
   1  11   5 84.6086 7.88510   1
  -1  11  -5 93.0502 8.05701   2
  -1  11  -5 84.7962 5.40404   4
   1  11   5 92.1128 6.91674   2
  -1  11  -5 90.0981 5.98274   3
   1  11   6 77.7401 5.26763   7
   1  11   6 70.6776 7.27565   6
  -1  11  -6 81.0604 7.67316   5
  -1  11  -6 73.0559 5.51389   4
   1  11   6 69.4175 7.22168   1
  -1  11  -6 65.7189 6.91090   9
  -1  11  -6 76.3869 5.73756   3
   1  11   6 70.5002 6.48012   2
  -1  11  -7 30.5186 6.67054   9
   1  11   7 19.9198 4.16434   7
   1  11   7 21.5930 6.10751   6
  -1  11  -7 15.9316 6.13008   5
  -1  11  -7 28.3320 4.54599   3
   1  11   7 23.7919 5.86814   2
  -1  11  -7 24.6504 4.94705   4
   1  11   7 23.4514 7.03461   1
  -1  11  -8 214.960 9.99222   4
   1  11   8 205.610 9.22886   7
  -1  11  -9 10.4521 5.52829   4
  -1  11 -10 192.572 10.3984   4
  -1  11 -11 102.834 8.46048   4
  -1  11 -12 33.1379 6.79189   4
  -1  11 -13 17.0327 6.95685   4
   1  12 -12 153.431 10.4254   4
   1  12 -12 134.964 10.5850  10
   1  12 -11 47.2119 8.13326  10
   1  12 -11 42.1034 7.19273   4
   1  12 -10-2.21210 6.59967  10
   1  12 -10-1.08908 6.21417   4
  -1  12   9 10.2841 6.76747   2
  -1  12   9 9.44278 5.48538   7
   1  12  -9 10.5246 6.80646  10
   1  12  -9 8.75480 5.81148   4
  -1  12   8 71.0745 7.80121   2
   1  12  -8 68.9404 7.64219   2
   1  12  -8 76.7760 8.32345  10
   1  12  -8 57.6938 6.73918   4
  -1  12   8 65.3420 6.68047   7
  -1  12   7 24.8954 5.60200   7
   1  12  -7 21.1089 6.53586   2
  -1  12   7 22.7627 5.90747   2
   1  12  -7 26.4896 5.69193   4
  -1  12   7 21.7870 6.52044   1
   1  12  -7 32.5801 7.09627  10
   1  12  -6 105.326 8.88313   9
  -1  12   6 114.184 8.41909   2
   1  12  -6 110.557 8.42303   2
   1  12  -6 94.6629 9.10888  10
   1  12  -6 94.8241 7.11309   4
  -1  12   6 99.6415 7.35308   7
  -1  12   6 93.6102 8.41927   1
  -1  12   5 51.4333 7.26307   1
   1  12  -5 41.0024 7.59917  10
  -1  12   5 40.3344 6.96096   2
   1  12  -5 45.5670 6.50046   2
   1  12  -5 49.6888 7.04850   9
  -1  12   5 46.6672 5.74539   7
  -1  12   4 30.3756 5.47297   7
   1  12  -4 29.7195 5.89283   9
   1  12  -4 27.3444 6.42270   5
   1  12  -4 46.9890 4.64548   3
   1  12  -4 44.9060 6.26595   2
  -1  12   4 29.3784 6.37023   2
  -1  12   4 39.4624 6.56904   1
  -1  12   4 36.4239 6.88493  11
   1  12  -4 37.3801 7.75240  11
   1  12  -3 68.0018 6.93148   9
   1  12  -3 53.6754 7.10071   5
  -1  12   3 66.4702 6.88089   1
   1  12  -3 79.3344 8.49378  11
  -1  12   3 42.4510 7.04715  11
   1  12  -3 70.9572 5.46999   3
   1  12  -3 60.7087 6.54891   2
  -1  12   3 66.4811 6.98356   2
  -1  12   2 374.404 15.7697   1
   1  12  -2 395.335 17.6837  11
  -1  12   2 376.112 16.9963  11
   1  12  -2 365.193 16.1994   5
   1  12  -2 381.969 15.3460   2
  -1  12   2 385.589 15.5993   2
  -1  12   1 494.963 20.9061  11
   1  12  -1 491.702 21.0925  11
   1  12  -1 510.849 20.1556   5
   1  12  -1 533.091 19.1508   2
  -1  12   1 521.426 19.7497   2
  -1  12   0 87.6085 8.57996  11
   1  12   0 54.8875 7.73225  11
  -1  12   0 75.7085 7.16453   2
   1  12   0 79.2750 6.74545   2
   1  12   1 62.7412 7.15845   1
  -1  12  -1 61.6879 8.21114  11
   1  12   1 88.0500 8.10159  11
  -1  12  -1 75.8050 7.36051   2
   1  12   1 74.4083 6.49040   2
  -1  12  -2 285.798 13.8892   5
   1  12   2 297.268 12.7191   2
  -1  12  -2 329.210 14.1832   2
   1  12   2 274.258 13.9370   1
   1  12   2 314.000 14.5555  11
  -1  12  -2 289.159 15.1106  11
  -1  12  -2 288.063 12.2543   3
  -1  12  -2 278.761 12.7235   9
   1  12   3 260.726 11.7636   2
  -1  12  -3 270.004 13.0990   2
   1  12   3 244.081 12.8488   1
   1  12   3 269.690 13.4397  11
  -1  12  -3 247.451 14.2514  11
  -1  12  -3 257.927 11.3634   3
  -1  12  -3 267.183 12.4438   9
   1  12   4 150.814 8.80003   2
  -1  12  -4 171.738 10.3537   2
  -1  12  -4 138.976 9.29129   9
  -1  12  -4 122.448 10.6861  11
  -1  12  -4 151.754 7.95829   3
   1  12   4 134.372 9.70144   1
  -1  12  -5 2.48520 6.50063   2
   1  12   5 11.6993 5.28317   2
   1  12   5 0.86155 6.32943   1
  -1  12  -5 9.42163 4.05794   3
  -1  12  -5 9.61930 6.22293   9
  -1  12  -6 23.8171 4.69274   4
   1  12   6 22.2053 5.59868   2
  -1  12  -6 24.1681 7.32303   2
  -1  12  -6 19.7780 6.60114   9
   1  12   7 214.834 10.8450   2
  -1  12  -7 219.804 12.1388   2
  -1  12  -7 194.767 9.61991   4
  -1  12  -8 47.3275 6.20164   4
  -1  12  -9 14.1158 5.60646   4
  -1  12 -10 6.41658 5.64190   4
  -1  12 -11 68.3247 7.32829   4
  -1  12 -11 63.0487 9.35828  10
  -1  12 -12 103.328 8.51520   4
  -1  12 -12 88.9328 10.5396  10
   1  13 -11 7.78730 6.76783   4
   1  13 -11 1.43644 7.70924  10
   1  13 -10 4.27511 7.48193  10
   1  13 -10 0.36404 6.23167   4
   1  13  -9 124.605 8.90884   4
  -1  13   9 115.496 9.67018   2
   1  13  -9 119.278 10.6572  10
   1  13  -9 135.612 9.94337   2
  -1  13   8 3.51541 6.61979   2
   1  13  -8 7.24846 5.52019   4
   1  13  -8 21.2379 7.67240  10
   1  13  -8 7.35723 6.79200   2
   1  13  -7 86.1666 8.53666   2
  -1  13   7 72.4979 7.65767   2
   1  13  -7 60.5031 8.76327  10
  -1  13   7 54.9951 6.62740   7
   1  13  -7 67.4087 6.87772   4
   1  13  -6 67.0654 8.10108  10
  -1  13   6 56.4250 6.32840   7
  -1  13   6 54.0352 7.49819   2
   1  13  -6 69.8394 7.54285   2
   1  13  -5 140.907 9.93711  10
  -1  13   5 106.763 8.58662   2
  -1  13   5 117.493 9.15970   1
   1  13  -5 116.965 8.87237   2
   1  13  -4 70.5056 8.02667   9
  -1  13   4 49.1999 7.66669   1
   1  13  -4 65.8102 7.18502   2
  -1  13   4 65.2332 7.60564   2
  -1  13   3 34.2010 6.60445   1
  -1  13   3 32.9390 6.56622   2
   1  13  -3 38.6096 6.47235   2
  -1  13   2 59.7475 7.53967   1
   1  13  -2 76.0574 7.32783   2
  -1  13   2 74.2885 7.52344   2
  -1  13   1 6.97918 5.93239   2
   1  13  -1 6.80597 5.68472   2
   1  13   0 229.688 11.1827   2
  -1  13   0 223.836 11.9110   2
   1  13   1 6.33829 5.36160   2
  -1  13  -1 7.42788 6.22058   2
  -1  13  -2 139.835 9.00315   9
  -1  13  -2 154.962 8.65144   3
   1  13   2 126.797 9.84174   1
   1  13   2 137.137 8.66877   2
  -1  13  -2 148.913 9.97011   2
   1  13   3-2.20000 6.52271   1
  -1  13  -3 5.22937 6.43900   9
  -1  13  -3-8.23262 6.77505   2
   1  13   3 0.91546 5.37539   2
  -1  13  -3 8.63964 4.79325   3
  -1  13  -4 65.0479 7.46138   9
   1  13   4 71.1458 7.13488   2
  -1  13  -4 70.5481 8.29999   2
   1  13   5 15.4388 5.86654   2
  -1  13  -5 24.6536 7.61840   2
  -1  13  -6 63.0944 8.68110   2
   1  13   6 80.6016 7.60318   2
   1  13   7 38.5095 7.01127   2
  -1  13  -7 39.0550 8.15190   2
  -1  13  -7 37.2290 8.82023  10
  -1  13  -7 23.6823 4.86838   4
  -1  13  -8 82.7743 9.34246   2
  -1  13  -8 84.9047 9.40066  10
  -1  13  -8 78.1656 6.60363   4
  -1  13  -9-3.28332 8.00071  10
  -1  13  -9-2.56394 5.32246   4
  -1  13 -10 14.5906 8.52932  10
  -1  13 -11-15.3721 9.32515  10
  -1  14   9 21.5137 7.88457   2
   1  14  -9 7.53072 8.07211  10
  -1  14   8 6.20391 7.18941   2
   1  14  -8 2.02423 7.73604  10
   1  14  -8 7.97090 5.74103   4
   1  14  -7 13.1159 7.44123  10
  -1  14   7 13.2964 7.65526   2
   1  14  -6 66.7243 9.17298  10
  -1  14   6 88.1502 8.69856   2
   1  14  -6 77.0820 8.15297   2
   1  14  -5 26.6938 6.61118   2
  -1  14   5 31.1426 7.20816   2
   1  14  -5 7.65075 7.23809  10
  -1  14   4 12.7158 6.39533   2
   1  14  -4 7.62696 6.78351   2
   1  14  -4 23.4475 7.86960  10
  -1  14   3 14.2518 6.96828   1
   1  14  -3 24.3266 6.76689   2
  -1  14   3 20.8743 6.51793   2
   1  14  -2 92.1530 8.29568   2
  -1  14   2 83.6629 8.42865   2
  -1  14   1 15.7126 6.78824   2
   1  14  -1 8.86959 5.83553   2
  -1  14   0 39.4639 7.41041   2
   1  14   0 26.5603 6.23051   2
  -1  14  -1 413.924 17.2889   2
   1  14   1 362.199 15.9151   2
  -1  14  -2 89.3779 8.91776   2
   1  14   2 75.3326 7.29278   2
   1  14   3 41.0856 6.53869   2
  -1  14  -3 50.1045 8.34895   2
   1  14   4 57.9173 7.46977   2
  -1  14  -4 71.5468 9.07088   2
  -1  14  -4 61.3443 9.82724  10
  -1  14  -5 134.497 11.4171  10
   1  14   5 140.724 9.67420   2
  -1  14  -5 170.514 11.7737   2
   1  14   6 9.51057 6.13003   2
  -1  14  -6 9.56280 8.00572   2
  -1  14  -6 15.4703 8.19919  10
   1  14   7 2.54004 6.13020   2
  -1  14  -7-0.50015 9.00403  10
  -1  14  -7 0.49328 8.24201   2
  -1  14  -8-8.04634 8.55813  10
  -1  14  -8-1.00926 7.15700   2
  -1  14  -9 162.758 11.6583   2
  -1  14  -9 144.387 11.8301  10
  -1  15   7 95.2358 9.12890   2
   1  15  -7 54.9416 9.57890  10
  -1  15   6 30.2892 7.74311   2
   1  15  -6 20.4958 8.42325  10
  -1  15   5 16.9078 7.30341   2
   1  15  -5 23.4340 8.82716  10
  -1  15   4 38.4852 7.65678   2
   1  15  -4 41.7186 9.24812  10
  -1  15   3 24.0828 7.28122   2
  -1  15   2 20.5785 6.88664   2
   1  15  -2 13.4823 6.65351   2
   1  15  -1 26.4555 6.39552   2
  -1  15   1 22.5945 7.12388   2
  -1  15   0 35.5206 7.27948   2
   1  15   0 45.8716 7.39246   2
  -1  15  -1 90.4897 9.22813   2
   1  15   1 107.917 8.72637   2
  -1  15  -2 78.5105 9.05454   2
   1  15   2 69.5255 7.53029   2
  -1  15  -3 25.8139 7.70954   2
   1  15   3 23.8028 6.27603   2
  -1  15  -3 11.9705 8.47407  10
   1  15   4 13.6480 6.58835   2
  -1  15  -4 9.91508 7.27432   2
  -1  15  -4 2.73435 7.85263  10
  -1  15  -5 8.05089 7.83186  10
   1  15   5 6.86383 6.02316   2
  -1  15  -5 0.48707 7.70521   2
  -1  15  -6 76.0736 10.3229  10
   1  15   6 60.8861 7.73460   2
  -1  15  -6 58.9882 9.05375   2
  -1  15  -7-3.75704 8.62916  10
  -1  16   3 44.1694 8.29003   2
  -1  16   2 11.3258 7.89096   2
  -1  16   1 106.861 9.62164   2
  -1  16   0 14.7555 7.11487   2
  -1  16  -1 21.8083 8.62875   2
  -1  16  -2 52.0233 8.75374   2
  -1  16  -3 90.4891 10.0475   2
  -1  16  -3 92.7472 11.3779  10
  -2 -16   3 36.9017 9.44045   1
  -2 -16   2 14.2926 8.77817   1
  -2 -16   1 26.5797 9.45557   1
  -2 -16   0 49.3167 9.47019   1
  -2 -16  -1 18.8888 9.35763   1
  -2 -16  -2 18.5700 8.23418   1
   2 -15  -7 19.9893 6.93463   1
  -2 -15   7 10.3345 9.26778   1
   2 -15  -6 7.29922 6.42338   1
  -2 -15   6 17.3630 9.00989   1
   2 -15  -5 31.2595 7.00724   1
  -2 -15   5 45.6087 9.80247   1
   2 -15  -4 19.5829 7.08689   1
  -2 -15   4 16.9760 8.95746   1
   2 -15  -3 18.2538 6.48742   1
  -2 -15   3 17.1014 8.54573   1
   2 -15  -2 146.655 9.95904   1
  -2 -15   2 130.615 11.5115   1
  -2 -15   1 149.625 11.9023   1
   2 -15  -1 173.283 10.2185   1
   2 -15   0 18.1914 6.87865   1
  -2 -15   0 16.9664 8.67751   1
  -2 -15  -1 120.115 10.5467   1
   2 -15   1 81.8420 8.14997   1
  -2 -15  -2 19.4109 8.27295   1
   2 -15   2 22.2970 6.64218   1
  -2 -15  -3 19.2123 7.94245   1
  -2 -15  -4 7.28128 7.82933   1
  -2 -15  -5 31.4125 8.63081   1
  -2 -15  -6 28.9957 8.38990   1
   2 -14  -9 107.002 8.90361   1
  -2 -14   9 116.400 12.1886   1
   2 -14  -8 2.05228 6.31973   1
  -2 -14   8-3.40357 8.72059   1
   2 -14  -7 23.6120 6.96092   1
  -2 -14   7 26.1830 9.21068   1
   2 -14  -6 33.6317 6.60889   1
  -2 -14   6 16.9460 8.20457   1
   2 -14  -5 51.1229 7.27801   1
  -2 -14   5 51.2702 6.79475   7
  -2 -14   5 51.2286 8.81114   1
   2 -14  -4 44.0874 6.92760   1
  -2 -14   4 36.5417 7.08812   7
  -2 -14   4 40.0792 8.94497   1
   2 -14  -3 249.873 12.1706   1
  -2 -14   3 231.674 11.3935   7
  -2 -14   3 241.749 13.8734   1
  -2 -14   2 9.59614 7.65158   1
   2 -14  -2-2.58852 6.00266   1
  -2 -14   1 207.956 12.6306   1
   2 -14  -1 199.587 10.8444   1
   2 -14   0 147.615 9.51049   1
  -2 -14   0 154.308 11.2293   1
  -2 -14  -1 42.3729 8.64067   1
   2 -14   1 43.4792 6.92552   1
  -2 -14  -2 53.0380 8.47137   1
   2 -14   2 54.8244 7.61191   1
   2 -14   3 22.8434 6.75143   1
  -2 -14  -3 33.6295 8.45903   1
  -2 -14  -4 53.2364 8.12515   9
   2 -14   4 53.5447 7.79010   1
  -2 -14  -4 48.0812 7.81482   1
  -2 -14  -5 61.2246 7.77155   9
   2 -14   5 73.4717 8.48816   1
  -2 -14  -5 69.1691 9.05368   1
  -2 -14  -6 111.836 8.86913   9
   2 -14   6 103.155 9.33521   1
  -2 -14  -6 105.937 9.83655   1
  -2 -14  -7 21.8086 8.09310   1
  -2 -14  -8 6.48240 7.61475   1
  -2 -13  11 1.21739 9.17812   1
   2 -13 -11-5.01194 9.44856  11
  -2 -13  10 9.34937 9.06563   1
   2 -13 -10 19.8961 7.13523   1
   2 -13 -10 27.5786 9.89305  11
  -2 -13   9 11.8086 8.81999   1
   2 -13  -9 3.68497 6.16483   1
   2 -13  -9-8.00121 9.61656  11
  -2 -13   8 56.2469 9.41286   1
   2 -13  -8 47.7668 7.14822   1
  -2 -13   7 53.5315 8.82459   1
   2 -13  -7 35.3214 6.41065   1
  -2 -13   6 114.211 8.53483   7
  -2 -13   6 121.901 10.4679   1
   2 -13  -6 116.444 8.64209   1
  -2 -13   5 39.3642 6.14371   7
  -2 -13   5 38.2096 7.79761   1
   2 -13  -5 50.5324 6.62092   1
  -2 -13   4 207.138 10.7067   7
  -2 -13   4 222.631 12.9039   1
   2 -13  -4 209.093 10.8081   1
  -2 -13   3 49.0144 6.18980   7
  -2 -13   3 57.8507 8.44638   1
  -2 -13   2 19.3087 7.32165   1
   2 -13  -2 14.7832 5.64056   1
  -2 -13   1 46.4102 7.67530   1
   2 -13  -1 49.8942 6.58614   1
  -2 -13   0 46.9191 7.89393   1
   2 -13   0 37.2633 6.38015   1
   2 -13   1 201.520 10.9576   1
  -2 -13  -1 209.633 11.9366   1
  -2 -13  -2 88.7453 8.02101   1
  -2 -13  -2 89.9191 7.96371   9
  -2 -13  -3 79.3827 8.22702   1
   2 -13   3 86.7968 7.68501   1
  -2 -13  -3 76.8261 7.83013   9
  -2 -13  -4 29.7552 7.36913   1
   2 -13   4 28.8038 6.33171   1
  -2 -13  -4 24.4407 6.65792   9
  -2 -13  -5 99.4560 8.49027   2
   2 -13   5 100.808 8.85614   1
  -2 -13  -5 108.337 8.54671   9
  -2 -13  -5 114.123 9.70219   1
   2 -13   6 55.2324 7.35149   1
  -2 -13  -6 53.9260 7.40432   9
  -2 -13  -6 40.0206 7.21879   2
  -2 -13  -6 40.0103 7.43330   1
   2 -13   7 191.883 11.5027   1
  -2 -13  -7 194.807 11.7182   1
  -2 -13  -7 209.301 11.3961   9
  -2 -13  -8 58.3273 11.2784  11
   2 -13   8 91.8625 8.93902   1
  -2 -13  -8 89.2455 9.11205   1
  -2 -13  -8 86.1826 8.25608   9
  -2 -13  -9 89.8595 9.15396   1
   2 -13   9 72.2284 9.28280   1
  -2 -13  -9 55.1843 11.9030  11
  -2 -13 -10 14.2748 7.44391   1
  -2 -13 -10 20.0874 10.6512  11
  -2 -12  12 13.5403 9.25968   1
   2 -12 -12 11.9597 9.68795  11
  -2 -12  11 58.3612 9.89374   1
   2 -12 -11 53.7540 10.2685  11
   2 -12 -10 37.4683 6.74948   1
  -2 -12  10 28.9358 8.92407   1
   2 -12 -10 38.0466 8.82243  11
   2 -12  -9 73.5324 7.35654   1
  -2 -12   9 75.5431 9.88801   1
   2 -12  -9 61.9933 9.89779  11
   2 -12  -8 70.7797 6.94247   1
  -2 -12   8 72.5271 9.30146   1
   2 -12  -8 59.8448 9.00568  11
  -2 -12   7 232.057 12.1585   7
  -2 -12   7 261.683 14.1117   1
   2 -12  -7 240.776 11.4230   1
  -2 -12   6 12.8522 5.41232   7
  -2 -12   6 9.45256 7.14991   1
   2 -12  -6 1.43520 5.51129   1
   2 -12  -6-0.43290 5.90452   2
  -2 -12   5 44.7315 6.09791   7
  -2 -12   5 45.2891 8.10796   1
   2 -12  -5 32.1422 5.77119   1
  -2 -12   4 47.6278 5.96807   7
  -2 -12   4 46.5538 7.62418   1
   2 -12  -4 52.5072 6.14635   1
   2 -12  -3 182.474 9.39051   1
  -2 -12   3 180.155 11.0486   1
  -2 -12   3 168.174 8.93882   7
  -2 -12   3 172.854 8.22310   4
   2 -12  -2 176.816 9.48880   1
  -2 -12   2 199.804 11.5529   1
  -2 -12   2 178.431 8.25861   4
  -2 -12   2 173.919 9.00858   7
   2 -12  -1 63.2824 6.57644   1
  -2 -12   1 73.6355 5.39206   4
   2 -12   0 12.5925 5.36670   1
  -2 -12   0 22.9189 6.29457   1
  -2 -12   0 19.6416 4.18406   4
  -2 -12  -1 200.693 10.7577   9
  -2 -12  -1 199.186 11.4138   1
   2 -12   1 189.046 10.0737   1
  -2 -12  -1 201.078 9.07291   4
  -2 -12  -2 386.081 15.8015   9
  -2 -12  -2 388.102 16.3870   1
   2 -12   2 374.076 15.5316   1
  -2 -12  -2 375.939 14.3524   4
  -2 -12  -3 17.2962 5.68208   9
  -2 -12  -3 23.8940 6.90632   1
   2 -12   3 25.7122 5.61544   1
  -2 -12  -3 22.6623 4.31124   4
   2 -12   3 28.3101 6.18544   7
   2 -12   4 10.2561 5.60686   7
  -2 -12  -4 18.7814 5.94463   9
  -2 -12  -4 10.3294 5.69980   2
  -2 -12  -4 2.63676 5.49808   1
   2 -12   4 12.7624 5.92013   1
  -2 -12  -4 16.5791 4.68763   4
   2 -12   5 45.3144 6.80570   7
   2 -12   5 49.6612 6.80090   1
  -2 -12  -5 49.2722 6.57362   9
  -2 -12  -5 40.9642 6.70963   1
  -2 -12  -5 44.2558 6.66603   2
  -2 -12  -5 46.4065 5.41363   4
  -2 -12  -6 146.082 9.47967   9
  -2 -12  -6 160.083 9.76156   1
   2 -12   6 145.843 9.72913   1
  -2 -12  -6 150.945 9.53466   2
  -2 -12  -7 30.3955 6.96585   2
   2 -12   7 39.3372 6.98528   1
  -2 -12  -7 30.8168 7.28742   1
  -2 -12  -7 39.3146 9.97432  11
  -2 -12  -7 30.8186 6.40957   9
   2 -12   8 79.5926 8.10174   1
  -2 -12  -8 87.7910 8.36878   1
  -2 -12  -8 65.7885 11.3678  11
  -2 -12  -8 66.0975 7.42046   9
   2 -12   9 10.8011 7.13791   1
  -2 -12  -9 20.5324 7.37525   1
  -2 -12  -9 22.1343 10.2178  11
  -2 -12  -9 17.4052 6.52825   9
  -2 -12 -10 8.36463 7.45441   1
   2 -12  10 23.7511 7.74085   1
  -2 -12 -10 2.67699 6.26132   9
  -2 -12 -11-4.53536 6.90608   1
   2 -12  11 4.85926 7.72788   1
  -2 -12 -12 83.6062 9.61544   1
   2 -11 -14 71.4732 11.1009  11
   2 -11 -13 15.6258 9.37701  11
   2 -11 -12 23.3544 9.25129  11
  -2 -11  12 17.7785 9.18392   1
   2 -11 -11 68.8400 9.97716  11
  -2 -11  11 65.6782 9.61333   1
   2 -11 -10 195.323 10.3295   1
   2 -11 -10 182.591 13.3693  11
  -2 -11  10 203.118 13.2677   1
   2 -11  -9 70.2779 6.99850   1
  -2 -11   9 82.1666 9.48949   1
   2 -11  -9 52.8982 9.25977  11
   2 -11  -8 88.4651 8.96004   2
   2 -11  -8 98.7868 6.03054   9
   2 -11  -8 117.197 8.01836   1
  -2 -11   8 111.065 9.59983   1
   2 -11  -8 99.3613 10.2639  11
  -2 -11   7 16.7586 5.71493   7
  -2 -11   7 23.4637 7.14724   1
   2 -11  -7 15.1910 3.97505   9
   2 -11  -7 24.7228 6.75174   2
   2 -11  -7 16.9439 5.51046   1
   2 -11  -7 30.2901 7.33462  11
   2 -11  -6 332.550 13.4295   1
  -2 -11   6 326.789 13.8357   7
  -2 -11   6 337.099 15.5584   1
   2 -11  -6 309.539 14.6242   2
   2 -11  -5 60.6065 6.80150   2
   2 -11  -5 67.3387 6.20382   1
  -2 -11   5 68.3521 7.50089   1
  -2 -11   5 61.8934 6.14718   7
   2 -11  -5 53.4191 3.63871   4
   2 -11  -4 390.297 14.4808   1
  -2 -11   4 388.814 16.2592   1
   2 -11  -4 346.672 11.7824   4
  -2 -11   4 375.192 14.5528   7
   2 -11  -3 159.984 8.41145   1
  -2 -11   3 179.902 9.97268   1
  -2 -11   3 162.111 8.25688   7
   2 -11  -3 153.167 5.34368   4
  -2 -11   3 164.058 7.51982   4
   2 -11  -2 557.353 20.0310   1
  -2 -11   2 598.800 21.8426   1
  -2 -11   2 547.194 19.7881   7
  -2 -11   2 555.343 19.2241   4
   2 -11  -1 182.151 8.92840   1
  -2 -11   1 185.096 10.3094   1
  -2 -11   1 168.981 8.08530   4
  -2 -11   1 173.786 8.34390   7
   2 -11   0 22.3678 5.06983   1
  -2 -11   0 10.7749 5.36185   1
  -2 -11   0 21.7776 4.18071   4
  -2 -11  -1 34.5639 6.14226   9
   2 -11   1 33.3386 5.14074   1
  -2 -11  -1 43.6429 6.85375   1
  -2 -11  -1 32.7304 4.74904   4
   2 -11   2 322.084 13.9889   7
   2 -11   2 335.121 13.6968   1
  -2 -11  -2 341.636 14.1383   9
  -2 -11  -2 354.676 14.8691   1
  -2 -11  -2 321.088 12.8332   4
   2 -11   3 534.637 20.7050   7
  -2 -11  -3 530.257 20.1960   2
   2 -11   3 572.292 20.3814   1
  -2 -11  -3 555.274 20.4129   9
  -2 -11  -3 577.320 21.1557   1
  -2 -11  -3 554.276 19.4803   4
   2 -11   4 157.663 9.53186   7
  -2 -11  -4 153.865 9.11573   2
  -2 -11  -4 160.310 9.19533   9
  -2 -11  -4 174.601 9.93168   1
   2 -11   4 168.274 9.22435   1
  -2 -11  -4 156.638 8.29392   4
   2 -11   5 18.3076 6.21358   1
  -2 -11  -5 14.2931 5.74152   9
  -2 -11  -5 8.65450 5.38469   2
  -2 -11  -5 21.0805 6.27442   1
   2 -11   5 1.85883 5.50545   7
  -2 -11  -6 67.3975 6.88854   2
   2 -11   6 85.6314 7.75425   1
  -2 -11  -6 79.8817 7.17632   9
  -2 -11  -6 98.0642 7.99409   1
   2 -11   6 82.1703 7.70331   7
  -2 -11  -7 231.664 11.9820   2
   2 -11   7 232.835 11.9153   1
  -2 -11  -7 223.342 11.4194   9
  -2 -11  -7 254.191 12.2219   1
  -2 -11  -7 240.235 10.4220   8
  -2 -11  -8 27.1432 6.04265   9
  -2 -11  -8 20.1494 6.43424   1
   2 -11   8 38.7785 6.95529   1
  -2 -11  -8 34.8100 6.69814   2
  -2 -11  -9 105.405 8.65119   1
   2 -11   9 109.992 9.46268   1
  -2 -11  -9 94.1241 8.23888   9
   2 -11  10 63.7600 8.32086   1
  -2 -11 -10 64.7334 8.01584   1
   2 -11  11 74.9981 9.11398   1
  -2 -11 -11 62.4279 7.53986   1
  -2 -11 -12 21.8938 7.98814   1
   2 -10 -15 44.0437 10.6701  11
   2 -10 -14 41.9845 9.84935  11
   2 -10 -13-1.89926 8.43701  11
   2 -10 -12 17.9573 8.43193  11
   2 -10 -11 148.709 11.6930  11
  -2 -10  10 53.8497 8.07930   1
   2 -10 -10 42.8980 4.90483   9
   2 -10 -10 34.9118 6.25120   1
   2 -10 -10 43.2629 8.02503  11
   2 -10  -9 158.047 10.5086   2
  -2 -10   9 181.958 12.0472   1
   2 -10  -9 174.462 7.89984   9
   2 -10  -9 156.542 9.38937   1
   2 -10  -9 168.668 11.6172  11
   2 -10  -8 40.0608 6.86902   2
  -2 -10   8 16.3169 6.63142   1
   2 -10  -8 26.2428 5.35221   1
   2 -10  -8 33.1033 7.66477  11
   2 -10  -8 26.8128 4.09475   9
  -2 -10   7 77.8347 7.65132   1
   2 -10  -7 77.6958 6.29120   1
   2 -10  -7 68.6645 7.15411   2
   2 -10  -7 62.3058 7.85371  11
   2 -10  -7 73.5535 4.96228   9
  -2 -10   6 42.1737 6.73936   1
   2 -10  -6 24.0150 3.78189   9
   2 -10  -6 24.8697 4.88142   1
   2 -10  -6 30.6202 5.97307   2
   2 -10  -6 30.4267 6.91310  11
   2 -10  -5 172.184 8.53293   1
  -2 -10   5 155.466 8.50938   7
  -2 -10   5 188.035 10.7110   1
   2 -10  -5 164.844 9.89784   2
   2 -10  -4 126.032 7.22782   1
  -2 -10   4 145.670 7.56912   7
   2 -10  -4 125.262 8.39939   2
   2 -10  -4 114.290 4.99771   4
  -2 -10   4 141.420 8.87064   1
   2 -10  -3 53.9410 5.37364   1
  -2 -10   3 62.7388 5.42422   7
   2 -10  -3 62.2363 2.90101   4
  -2 -10   3 60.7528 6.72480   1
  -2 -10   3 68.7176 4.90134   4
  -2 -10   2 345.624 13.3196   7
   2 -10  -2 350.785 13.3100   1
  -2 -10   2 342.077 14.7311   1
  -2 -10   2 352.883 12.8553   4
  -2 -10   1 985.254 32.6609   7
  -2 -10   1 1023.75 32.4652   4
   2 -10  -1 1015.02 33.1728   1
  -2 -10   1 1040.29 34.5406   1
   2 -10   0 231.260 10.3808   1
  -2 -10   0 264.826 11.8472   1
  -2 -10   0 251.482 11.3544   9
  -2 -10   0 238.107 9.99486   4
  -2 -10  -1 35.5927 5.85483   1
   2 -10   1 41.4736 5.30504   1
  -2 -10  -1 43.4075 4.59262   4
  -2 -10  -1 36.1615 5.40782   9
  -2 -10  -2 91.0113 6.65168   9
   2 -10   2 76.6049 6.55646   7
  -2 -10  -2 90.1343 6.22231   2
   2 -10   2 97.5548 6.64653   1
  -2 -10  -2 90.3294 5.77749   4
  -2 -10  -2 86.9348 7.03002   1
  -2 -10  -3 195.059 9.71517   9
   2 -10   3 181.498 9.57711   7
  -2 -10  -3 172.223 9.16491   2
   2 -10   3 197.464 9.48555   1
  -2 -10  -3 206.234 9.00177   4
  -2 -10  -3 207.341 9.99109   1
   2 -10   4 376.721 15.8792   7
  -2 -10  -4 397.985 15.6060   9
  -2 -10  -4 419.491 16.0656   1
   2 -10   4 408.949 15.5716   1
  -2 -10  -4 383.078 15.3330   2
   2 -10   5 36.0695 5.89030   7
  -2 -10  -5 41.2118 5.39466   9
  -2 -10  -5 29.4820 5.40752   1
   2 -10   5 30.0006 5.40470   1
  -2 -10  -5 39.7820 5.71084   2
   2 -10   6 61.8653 6.78411   7
  -2 -10  -6 88.1805 6.90245   9
  -2 -10  -6 71.1714 6.97523   1
   2 -10   6 83.4055 7.05116   1
  -2 -10  -6 71.7872 6.36467   2
  -2 -10  -7 73.9090 5.65571   8
   2 -10   7 83.7036 7.37202   7
  -2 -10  -7 68.8785 6.60518   9
  -2 -10  -7 67.4400 7.00425   2
   2 -10   7 72.6285 7.07957   1
  -2 -10  -7 70.1476 6.86666   1
   2 -10   8 235.898 12.1034   1
  -2 -10  -8 238.953 11.5995   1
   2 -10   8 223.742 12.1948   7
  -2 -10  -8 249.527 10.2260   8
  -2 -10  -8 219.962 11.5545   2
  -2 -10  -9 12.1729 6.31029   2
  -2 -10  -9 6.87528 5.63563   1
  -2 -10 -10 279.839 13.2531   1
  -2 -10 -11 108.482 8.91115   1
  -2 -10 -12 57.9081 7.47748   1
  -2  -9  15 110.794 11.8439   5
   2  -9 -15 99.3776 11.0169  11
  -2  -9  14 55.4502 9.27296   5
   2  -9 -14 74.4601 10.4643  11
  -2  -9  13 76.0493 9.28784   5
   2  -9 -13 67.1246 9.62992  11
   2  -9 -12 191.350 12.8274  11
   2  -9 -11 39.6236 8.02897  11
   2  -9 -10 175.152 11.5949  11
   2  -9 -10 183.355 10.9145   2
   2  -9  -9 64.3788 4.67701   9
   2  -9  -9 60.6014 7.83299  11
   2  -9  -9 68.5326 6.21368   1
   2  -9  -9 64.6678 7.08465   2
   2  -9  -8 84.5299 7.61285   2
   2  -9  -8 92.2249 8.63782  11
   2  -9  -8 95.1929 5.41803   9
   2  -9  -8 95.7849 4.19612   8
  -2  -9   8 93.7984 8.30971   1
   2  -9  -8 108.799 6.97778   1
   2  -9  -7 75.2319 7.07135   2
   2  -9  -7 46.9622 6.98857  11
   2  -9  -7 52.8989 4.12184   9
  -2  -9   7 76.7991 7.42328   1
   2  -9  -7 67.3431 5.55039   1
   2  -9  -6 368.037 15.5660   2
   2  -9  -6 373.322 16.3542  11
  -2  -9   6 389.237 16.1594   1
   2  -9  -6 387.228 14.3032   1
   2  -9  -6 371.257 13.2143   9
   2  -9  -5 10.5968 5.56276  11
   2  -9  -5 14.1683 4.93339   2
   2  -9  -5 18.5147 4.35311   1
  -2  -9   5 15.1678 5.32823   1
   2  -9  -5 12.9438 3.19816   9
  -2  -9   4 157.735 9.02413   1
   2  -9  -4 151.933 7.53870   1
  -2  -9   4 150.034 7.52855   7
  -2  -9   4 153.495 7.12909   4
   2  -9  -4 137.576 8.25190   2
   2  -9  -3 19.2203 4.90799   2
   2  -9  -3 26.8330 4.25722   1
  -2  -9   3 24.3604 4.02341   7
   2  -9  -3 23.6420 1.97515   4
  -2  -9   3 28.8027 4.92608   1
  -2  -9   3 29.4570 3.71136   4
  -2  -9   2 78.3671 5.27578   7
  -2  -9   2 94.9995 5.04956   4
   2  -9  -2 82.2369 3.03338   4
  -2  -9   2 76.5167 6.52014   1
   2  -9  -2 87.1344 5.59596   1
  -2  -9   1 288.170 11.6212   9
  -2  -9   1 262.984 10.4003   7
  -2  -9   1 272.147 10.3965   4
  -2  -9   1 258.624 11.8482   1
   2  -9  -1 270.452 10.9414   1
  -2  -9   0 176.061 8.45533   9
  -2  -9   0 156.612 7.20946   4
  -2  -9   0 166.726 8.85423   1
   2  -9   0 149.284 7.78551   1
   2  -9   1 7.80394 3.93398   7
  -2  -9  -1 15.8341 4.67856   1
   2  -9   1 16.0036 3.93176   1
  -2  -9  -1 21.7896 3.60983   4
  -2  -9  -1 18.7729 4.37770   9
  -2  -9  -2 128.496 7.43287   9
   2  -9   2 140.489 7.76659   7
  -2  -9  -2 140.793 7.31749   2
   2  -9   2 138.273 7.27256   1
  -2  -9  -2 134.289 6.82804   4
  -2  -9  -2 141.335 8.20511   1
   2  -9   3 302.626 12.5035   7
  -2  -9  -3 303.610 12.3874   1
   2  -9   3 276.613 11.9071   1
  -2  -9  -3 289.295 11.9619   9
  -2  -9  -3 286.975 11.9205   2
   2  -9   4 68.0552 5.89078   7
  -2  -9  -4 77.7196 6.43967   1
   2  -9   4 76.0546 5.92286   1
  -2  -9  -4 78.4095 6.13787   9
  -2  -9  -4 73.6310 5.91156   2
   2  -9   5 259.597 12.3894   7
  -2  -9  -5 317.582 12.7388   1
   2  -9   5 289.887 12.2959   1
  -2  -9  -5 290.826 12.2122   9
  -2  -9  -5 283.725 12.1878   2
  -2  -9  -6 23.4748 5.38986   1
   2  -9   6 24.5706 5.05713   1
   2  -9   6 17.4023 5.29870   7
  -2  -9  -6 23.9330 5.00606   2
  -2  -9  -7 102.570 7.42419   1
   2  -9   7 93.2581 7.47820   1
   2  -9   7 87.6621 7.45487   7
  -2  -9  -7 98.5604 6.17870   8
  -2  -9  -7 96.2106 7.33843   2
  -2  -9  -8 4.62433 4.09057   8
  -2  -9  -8 5.00589 5.29484   1
  -2  -9  -8 9.09308 5.30744   2
  -2  -9  -9 255.912 11.8023   1
  -2  -9  -9 221.860 11.4736   2
  -2  -9  -9 250.411 10.0699   8
  -2  -9 -10 0.38291 5.86057   2
  -2  -9 -10-0.33390 5.80909   1
  -2  -9 -11 43.5331 7.09774   1
  -2  -9 -12 37.6296 6.95524   1
  -2  -8  16 29.5123 9.64438   5
   2  -8 -16 46.9457 9.77715  11
  -2  -8  15 20.5926 5.36345   3
  -2  -8  15 26.3279 9.19935   5
   2  -8 -15 30.2710 9.46761  11
  -2  -8  14 38.9422 5.48460   3
   2  -8 -14 30.2261 8.73186  11
  -2  -8  14 28.1650 8.52547   5
  -2  -8  13 104.600 6.60986   3
   2  -8 -13 106.764 10.2554  11
  -2  -8  13 117.459 10.1797   5
  -2  -8  12 54.1714 8.06994   5
   2  -8 -12 53.0434 8.47516  11
   2  -8 -11 219.661 12.4174  11
  -2  -8  11 199.042 12.2523   5
   2  -8 -10 23.7022 6.59729  11
  -2  -8  10 34.4826 6.86845   5
   2  -8  -9 419.621 17.8801  11
  -2  -8   9 422.230 17.8369   5
   2  -8  -9 437.472 16.0922   1
   2  -8  -8 68.3860 3.01818   8
   2  -8  -8 82.0175 5.90509   1
   2  -8  -8 63.0029 7.17824  11
   2  -8  -7 760.745 26.2707   2
   2  -8  -7 725.780 23.0603   8
   2  -8  -7 737.413 23.8986   9
   2  -8  -7 745.497 26.8194  11
   2  -8  -7 774.861 24.9472   1
   2  -8  -6 164.431 9.14223   2
  -2  -8   6 186.041 9.56172   1
   2  -8  -6 171.880 6.94917   9
   2  -8  -6 173.461 9.75301  11
   2  -8  -6 166.676 7.87022   1
   2  -8  -5 430.106 17.6742   2
   2  -8  -5 483.254 15.8152   9
   2  -8  -5 476.346 16.5153   1
  -2  -8   5 508.084 18.4929   1
   2  -8  -5 455.251 18.2781  11
   2  -8  -4 35.6799 5.38894  11
   2  -8  -4 44.9014 3.33761   9
   2  -8  -4 42.2503 4.08395   1
   2  -8  -4 44.9881 5.11706   2
  -2  -8   4 39.4204 3.98905   4
  -2  -8   4 51.4101 5.41732   1
  -2  -8   3 539.306 18.7990   1
   2  -8  -3 522.782 17.2700   1
   2  -8  -3 488.021 18.3884   2
  -2  -8   3 495.480 17.1867   7
   2  -8  -3 477.638 15.6139   4
  -2  -8   3 512.649 17.0404   4
   2  -8  -2 239.265 9.43303   1
  -2  -8   2 225.795 9.18507   7
   2  -8  -2 226.733 7.45609   4
  -2  -8   2 265.240 9.38428   4
  -2  -8   2 247.284 10.8248   1
  -2  -8   1 337.468 13.0370   9
  -2  -8   1 330.743 12.1056   7
  -2  -8   1 319.008 12.1842   4
   2  -8  -1 353.633 12.4843   1
  -2  -8   1 355.460 13.6175   1
  -2  -8   0 162.921 7.80272   9
  -2  -8   0 143.644 6.50060   7
   2  -8   0 161.268 7.21557   1
  -2  -8   0 168.904 8.52002   1
  -2  -8   0 155.069 6.95308   4
  -2  -8  -1 529.528 18.2171   9
   2  -8   1 487.457 17.9699   7
  -2  -8  -1 489.959 17.4885   2
  -2  -8  -1 513.320 17.4066   4
   2  -8   1 513.970 17.6712   1
  -2  -8  -1 533.927 18.7166   1
   2  -8   2 991.747 31.3445   1
  -2  -8  -2 984.130 31.7474   9
  -2  -8  -2 957.532 31.3355   2
   2  -8   2 946.924 31.8385   7
  -2  -8  -2 987.218 32.1970   1
  -2  -8  -2 943.481 31.0895   4
  -2  -8  -3 48.9093 4.56312   2
   2  -8   3 50.0800 4.46662   1
  -2  -8  -3 45.5004 5.12621   1
  -2  -8  -3 48.6739 4.70251   9
   2  -8   3 41.8987 4.65673   7
   2  -8   4 615.134 22.7742   7
  -2  -8  -4 662.953 22.5552   2
   2  -8   4 667.851 22.5027   1
  -2  -8  -4 695.414 22.7928   9
  -2  -8  -4 642.504 22.7674   1
  -2  -8  -5 39.5956 4.95414   2
   2  -8   5 44.0707 5.21171   1
   2  -8   5 35.7028 5.16235   7
  -2  -8  -5 48.7320 5.29106   1
  -2  -8  -6 618.539 22.0517   2
  -2  -8  -6 632.838 22.2656   1
  -2  -8  -7 123.904 6.55026   8
  -2  -8  -7 109.796 7.16751   2
  -2  -8  -7 112.528 7.55334   1
  -2  -8  -8 38.9045 4.38638   8
  -2  -8  -8 53.2558 5.84759   1
  -2  -8  -8 50.6801 5.96799   2
  -2  -8  -9 1.01333 3.70839   8
  -2  -8  -9 0.33147 4.82937   2
  -2  -8 -10 242.556 11.9110   2
  -2  -8 -10 230.352 11.3866   1
   2  -8  11 12.1650 5.56912   3
  -2  -8 -11 11.1107 6.16468   2
  -2  -8 -11 2.97134 5.72988   1
   2  -8  12 130.113 8.56835   3
   2  -8  13 50.4263 6.80919   3
   2  -8  14 19.4779 6.48582   3
   2  -8  15 68.9205 8.03094   3
   2  -7 -17 47.9966 10.4795  11
  -2  -7  17 31.9072 9.86934   5
  -2  -7  16 13.6769 5.30139   3
   2  -7 -16 16.7427 9.26188  11
  -2  -7  16 20.6849 8.70701   5
   2  -7 -15 173.660 13.2372  11
  -2  -7  15 185.011 9.61999   3
   2  -7 -14 132.416 10.8355  11
  -2  -7  14 133.831 10.6031   5
  -2  -7  14 130.599 7.57834   3
  -2  -7  13 6.89323 4.35743   3
   2  -7 -13 14.3362 7.20672  11
  -2  -7  13 24.5259 7.55012   5
  -2  -7  12 36.4047 4.62854   3
   2  -7 -12 29.1779 7.13544  11
  -2  -7  11 24.3187 3.87604   3
   2  -7 -11 26.8704 6.63041  11
  -2  -7  11 28.2807 6.61297   5
  -2  -7  10 369.133 13.3728   3
  -2  -7  10 418.947 16.6085   5
   2  -7 -10 365.655 16.5098  11
   2  -7  -9 69.2686 7.01875  11
  -2  -7   9 66.1771 7.06981   5
   2  -7  -8 59.7911 5.02028   1
   2  -7  -8 43.3810 5.53427  11
  -2  -7   8 55.5019 6.23978   5
   2  -7  -7 71.1023 3.19815   8
  -2  -7   7 94.0548 6.78324   5
   2  -7  -7 85.2097 5.25611   1
   2  -7  -7 88.7467 6.99307  11
   2  -7  -5 217.759 10.6914  11
   2  -7  -5 241.190 9.34370   1
   2  -7  -5 230.174 8.43856   9
  -2  -7   5 242.282 10.7514   1
  -2  -7   4 199.989 9.52943   1
   2  -7  -4 192.765 9.40608  11
   2  -7  -4 204.807 7.30185   9
  -2  -7   4 190.090 7.88011   4
   2  -7  -4 173.736 7.82952   1
   2  -7  -3 92.2980 5.19656   1
   2  -7  -3 96.8606 6.46562  11
  -2  -7   3 96.1805 5.05380   4
  -2  -7   3 97.9523 6.27870   1
   2  -7  -2 366.881 11.5207   4
  -2  -7   2 398.925 14.5861   1
  -2  -7   2 368.887 12.9895   7
   2  -7  -2 367.401 12.9859   1
  -2  -7   2 378.612 12.9919   4
  -2  -7   1 28.4003 4.28551   1
  -2  -7   1 27.3824 2.95530   7
  -2  -7   1 37.4541 3.15569   4
  -2  -7   1 37.1672 4.11445   9
   2  -7  -1 33.9712 3.33970   1
  -2  -7   0 1176.07 37.0495   4
  -2  -7   0 1156.57 36.6104   7
  -2  -7   0 1205.26 37.8373   9
   2  -7   0 1173.03 37.1145   1
  -2  -7   0 1215.17 38.2552   1
  -2  -7  -1 749.302 24.2835   4
   2  -7   1 762.904 24.2964   1
  -2  -7  -1 744.748 25.2605   1
  -2  -7  -1 746.960 24.2882   2
   2  -7   1 716.190 24.7363   7
  -2  -7  -1 752.602 24.8454   9
  -2  -7  -2 372.278 13.5536   1
   2  -7   2 352.890 12.6261   1
  -2  -7  -2 340.655 12.6624   2
   2  -7   2 341.793 13.2117   7
  -2  -7  -2 341.425 12.9857   9
  -2  -7  -3 327.115 12.4673   2
   2  -7   3 349.047 12.6927   1
  -2  -7  -3 344.135 12.9447   9
  -2  -7  -3 346.224 13.0952   1
  -2  -7  -4 120.071 6.32186   2
   2  -7   4 118.242 6.40025   1
  -2  -7  -4 115.159 6.73540   1
  -2  -7  -5 901.972 29.8352   2
  -2  -7  -5 916.864 30.0941   1
  -2  -7  -6 221.402 9.66467   2
  -2  -7  -6 200.722 9.60288   1
  -2  -7  -6 213.186 8.75529   8
  -2  -7  -7 118.864 6.24068   8
  -2  -7  -7 121.681 7.31609   1
  -2  -7  -7 126.892 7.12011   2
  -2  -7  -8 169.629 7.32323   8
  -2  -7  -8 155.526 8.58254   2
  -2  -7  -8 163.278 8.56190   1
   2  -7   8 158.693 8.16741   3
  -2  -7  -9 362.010 15.4445   2
  -2  -7  -9 416.556 15.4342   1
   2  -7   9 389.678 15.1323   3
  -2  -7 -10 53.6062 6.52080   2
  -2  -7 -10 69.3585 6.49530   1
   2  -7  10 67.5619 6.09216   3
  -2  -7 -11 135.797 8.60115   2
   2  -7  11 113.139 8.09443   3
  -2  -7 -11 128.396 8.41666   1
   2  -7  12 74.4638 7.28127   3
   2  -7  12 75.4217 9.08323   5
   2  -7  13 80.8454 7.64512   3
   2  -7  13 74.4999 8.76475   5
   2  -7  14 39.8540 7.17351   3
   2  -7  14 58.5145 8.80441   5
   2  -7  15 24.0880 6.93289   3
   2  -7  15 30.1834 8.86640   5
   2  -7  16 140.457 10.5582   3
   2  -7  16 194.032 13.0495   5
  -2  -6  17 35.2994 10.0486   5
  -2  -6  17 26.5796 6.25111   3
  -2  -6  16 13.7099 8.30333   5
  -2  -6  16 13.2323 5.62564   3
  -2  -6  15 85.5561 9.65883   5
  -2  -6  15 78.1162 6.86916   3
  -2  -6  14 99.6999 6.93326   3
  -2  -6  14 108.573 9.63679   5
  -2  -6  13 161.529 8.34249   3
  -2  -6  13 181.233 11.2506   5
   2  -6 -12 68.7001 6.97463   2
   2  -6 -12 63.3472 8.00528  11
  -2  -6  12 60.3973 5.18214   3
  -2  -6  12 63.2097 7.61035   5
   2  -6 -11 25.9527 5.44018   2
   2  -6 -11 26.2029 5.92367  11
  -2  -6  11 35.6650 4.22869   3
  -2  -6  11 25.4004 6.05862   5
   2  -6 -10 310.495 13.1888   2
  -2  -6  10 287.549 11.0208   3
  -2  -6  10 316.864 13.5594   5
   2  -6 -10 306.732 13.7184  11
   2  -6  -9 194.368 9.60411   2
  -2  -6   9 176.456 7.45801   3
  -2  -6   9 183.971 9.84718   5
   2  -6  -9 194.532 10.2733  11
   2  -6  -8 246.331 11.1096   2
  -2  -6   8 240.171 8.85634   3
   2  -6  -8 240.058 11.3110  11
  -2  -6   8 251.310 11.3890   5
  -2  -6   7 443.506 16.0790   5
   2  -6  -7 392.569 15.9813  11
   2  -6  -7 409.719 14.6311   1
   2  -6  -6 80.6285 3.27820   8
   2  -6  -6 96.2540 5.06708   1
  -2  -6   6 92.8653 6.20076   5
   2  -6  -6 80.7980 6.13967  11
  -2  -6   5 55.8788 4.87777   5
   2  -6  -5 40.8463 5.20078  11
  -2  -6   4 108.138 6.48883   1
   2  -6  -4 91.9118 5.86645  11
  -2  -6   4 99.3032 4.96561   4
   2  -6  -4 96.1789 4.78442   1
   2  -6  -4 95.6937 4.15309   9
  -2  -6   3 432.234 15.5907   1
   2  -6  -3 405.227 15.5815  11
  -2  -6   3 427.768 14.4446   4
   2  -6  -3 422.924 14.3004   1
   2  -6  -3 425.510 13.7651   9
  -2  -6   2 179.445 6.91654   4
   2  -6  -2 173.744 6.82499   1
  -2  -6   2 173.202 7.64305   9
  -2  -6   2 158.318 7.72221   1
  -2  -6   1 781.290 25.1313   1
  -2  -6   1 754.057 24.6510   9
   2  -6  -1 771.379 23.9782   1
  -2  -6   1 723.248 23.6791   7
  -2  -6   1 735.553 24.0243   4
  -2  -6   0 351.986 13.3384   1
   2  -6   0 369.265 12.2328   1
  -2  -6   0 377.197 12.9802   9
  -2  -6   0 342.516 12.0750   2
  -2  -6   0 335.012 11.7093   7
  -2  -6   0 361.647 12.2971   4
  -2  -6  -1 70.4386 3.88268   2
  -2  -6  -1 70.5424 4.36523   9
  -2  -6  -1 70.9611 4.18768   4
   2  -6   1 64.5941 3.92262   1
  -2  -6  -1 71.1881 4.74313   1
  -2  -6  -2 161.172 7.13149   9
  -2  -6  -2 158.924 7.45694   1
  -2  -6  -2 156.953 6.71698   2
   2  -6   2 155.117 6.58125   1
  -2  -6  -3 184.495 8.17760   1
  -2  -6  -3 176.839 7.49337   2
   2  -6   3 186.782 7.64298   1
  -2  -6  -4 1282.25 40.3015   2
  -2  -6  -4 1276.69 40.7327   1
  -2  -6  -5 268.023 10.5639   2
  -2  -6  -5 273.767 10.9175   1
   2  -6   5 259.086 11.0053   7
  -2  -6  -6 383.460 13.3318   8
  -2  -6  -6 370.010 14.0425   1
  -2  -6  -6 387.087 14.1461   2
   2  -6   6 367.657 13.8384   3
  -2  -6  -7 173.853 7.23460   8
  -2  -6  -7 170.143 7.99873   1
  -2  -6  -7 158.218 7.86560   2
   2  -6   7 150.502 7.77419   3
  -2  -6  -8 671.048 21.7422   8
  -2  -6  -8 663.881 22.8636   1
  -2  -6  -8 675.060 23.0799   2
   2  -6   8 647.877 22.8170   3
   2  -6   9 152.612 8.70635   5
   2  -6   9 118.481 7.12086   3
  -2  -6  -9 150.530 7.98849   1
  -2  -6  -9 125.018 7.82975   2
   2  -6  10 115.533 8.44416   5
  -2  -6 -10 116.658 7.93022   2
   2  -6  10 113.308 7.47213   3
  -2  -6 -10 144.186 7.87679   1
   2  -6  10 137.044 8.85571  10
   2  -6  11 152.694 8.96448   3
   2  -6  11 174.092 10.4792  10
  -2  -6 -11 166.881 9.54646   2
   2  -6  11 175.610 10.1397   5
   2  -6  12 500.601 19.6559   3
   2  -6  12 553.702 21.1903  10
   2  -6  12 530.137 20.9717   5
  -2  -6 -12 528.868 20.3945   2
   2  -6  13 116.963 8.61751   3
   2  -6  13 143.874 10.0316   5
   2  -6  14 206.928 11.6003   3
   2  -6  14 212.353 12.6149   5
   2  -6  15 99.4180 9.91980   5
   2  -6  15 76.5571 7.97831   3
   2  -6  16 43.2462 8.90418   5
   2  -6  16 44.1670 8.02638   3
  -2  -5  18 17.2862 9.38977   5
  -2  -5  18 5.84326 5.79178   3
  -2  -5  17 172.569 12.9107   5
  -2  -5  17 178.047 10.0184   3
  -2  -5  16 91.0871 9.67887   5
  -2  -5  16 82.3904 7.19927   3
  -2  -5  15 17.1971 7.30509   5
  -2  -5  15 22.1583 5.40606   3
  -2  -5  14 16.0860 6.99364   5
  -2  -5  14 14.0519 4.83558   3
  -2  -5  13 320.100 14.5013   5
  -2  -5  13 276.988 12.0686   3
   2  -5 -13 324.514 13.9378   2
  -2  -5  12 449.889 17.8512   5
  -2  -5  12 403.535 15.3960   3
   2  -5 -12 447.490 17.3384   2
  -2  -5  11 179.533 9.90278   5
  -2  -5  11 161.109 7.60408   3
   2  -5 -11 189.082 9.49398   2
  -2  -5  10 46.1985 5.50370   5
  -2  -5  10 38.8544 3.74686   3
   2  -5 -10 43.6084 5.17381   2
  -2  -5   9 88.5826 6.67405   5
   2  -5  -9 107.051 6.59336   2
  -2  -5   9 86.7820 4.68356   3
  -2  -5   8 1323.26 40.3934   5
   2  -5  -8 1227.54 40.4565  11
   2  -5  -8 1207.89 39.9081   2
  -2  -5   8 1218.47 38.2667   3
  -2  -5   7 183.182 8.70223   5
   2  -5  -7 175.668 8.28344   2
   2  -5  -7 193.489 8.83412  11
  -2  -5   7 170.820 6.57945   3
  -2  -5   6 448.567 15.0360   5
   2  -5  -6 392.756 14.9348  11
  -2  -5   6 390.049 12.8299   3
   2  -5  -6 382.524 14.6302   2
   2  -5  -6 395.559 13.7737   1
   2  -5  -5 75.6204 5.16512  11
   2  -5  -5 87.9780 4.48376   1
  -2  -5   5 82.7625 5.48889   5
  -2  -5   4 142.745 7.01906   5
   2  -5  -4 134.549 6.86038   2
  -2  -5   4 139.112 6.06497   4
   2  -5  -4 159.599 5.98150   1
   2  -5  -4 143.912 6.85695  11
   2  -5  -4 132.516 5.10732   9
  -2  -5   3 351.522 12.5897   1
  -2  -5   3 337.102 11.5882   4
   2  -5  -3 354.689 11.3922   1
   2  -5  -3 339.049 12.5448  11
   2  -5  -3 313.367 10.7432   9
  -2  -5   2 1232.50 37.8015   1
   2  -5  -2 1159.65 37.7190  11
  -2  -5   2 1220.05 37.4039   9
   2  -5  -2 1135.01 36.5915   1
  -2  -5   2 1207.86 36.8736   4
  -2  -5   1 486.569 16.4842   4
   2  -5  -1 518.200 16.2313   1
  -2  -5   1 493.587 16.8826   9
  -2  -5   1 501.007 17.2958   1
  -2  -5   0 12.6941 2.72300   1
   2  -5   0 10.0464 1.76022   1
  -2  -5   0 8.42976 1.44315   7
  -2  -5   0 9.72366 2.05363   4
  -2  -5   0 14.3184 2.54892   9
  -2  -5   0 10.9818 1.91713   2
  -2  -5  -1 136.202 5.43178   2
  -2  -5  -1 138.281 6.19575   9
   2  -5   1 123.058 5.32987   1
  -2  -5  -1 127.422 6.32249   1
  -2  -5  -2 1269.02 38.8815   1
  -2  -5  -2 1226.45 38.0663   2
   2  -5   2 1201.01 38.0221   1
   2  -5   3 728.912 24.6777   7
  -2  -5  -3 758.038 24.1269   2
  -2  -5  -3 765.277 24.6696   1
   2  -5   4 659.880 22.5291   7
  -2  -5  -4 680.808 22.0061   2
  -2  -5  -4 680.296 22.4692   1
  -2  -5  -5 237.333 9.26549   2
   2  -5   5 224.461 9.32391   3
  -2  -5  -5 236.353 8.86367   8
  -2  -5  -5 241.798 9.55003   1
  -2  -5  -6 35.8031 3.96059   2
  -2  -5  -6 28.4124 3.16329   8
  -2  -5  -6 32.6569 3.85890   1
   2  -5   6 26.1093 3.75681   3
  -2  -5  -7 832.280 26.1605   8
  -2  -5  -7 818.887 27.0847   2
   2  -5   7 826.250 27.7268  10
   2  -5   7 819.823 27.4470   5
   2  -5   7 751.366 26.9283   3
  -2  -5  -7 864.160 27.1405   1
  -2  -5  -8 472.637 16.9884   2
   2  -5   8 441.031 17.0269   5
   2  -5   8 486.517 17.5538  10
   2  -5   8 451.576 16.7429   3
  -2  -5  -8 486.620 16.8449   1
  -2  -5  -9 37.8547 5.00921   6
   2  -5   9 40.0683 5.33342   5
   2  -5   9 41.6268 5.64351  10
  -2  -5  -9 37.7262 5.03919   2
  -2  -5  -9 32.5661 4.72416   1
   2  -5   9 41.0344 4.77507   3
  -2  -5 -10 133.813 8.08739   6
   2  -5  10 130.889 8.62311  10
   2  -5  10 155.700 8.43817   5
  -2  -5 -10 134.127 7.97157   2
   2  -5  10 134.450 7.73472   3
   2  -5  11 326.988 13.8876   5
   2  -5  11 314.946 13.8615  10
  -2  -5 -11 300.252 13.1325   6
  -2  -5 -11 287.154 12.9754   2
   2  -5  11 300.939 12.9686   3
  -2  -5 -12 32.7921 6.51831   6
   2  -5  12 25.2835 6.55470   5
  -2  -5 -12 27.7651 6.01039   2
   2  -5  12 16.7033 5.25892   3
   2  -5  12 27.5309 6.69443  10
   2  -5  13 3.44478 5.18002   3
   2  -5  13 6.28883 6.37071   5
   2  -5  14 57.2109 7.27182   3
   2  -5  14 71.5060 8.44999   5
   2  -5  15 39.0269 7.07665   3
   2  -5  15 38.0979 8.26900   5
   2  -5  16 73.1917 8.12526   3
   2  -5  16 73.3371 9.47103   5
   2  -5  17 28.1246 7.35596   3
   2  -5  17 13.0946 8.00175   5
  -2  -4  18 73.8677 7.54657   3
  -2  -4  18 76.8476 9.77904   5
  -2  -4  17 5.94555 5.71444   3
  -2  -4  17-1.49884 7.56810   5
  -2  -4  16 82.8898 7.00150   3
  -2  -4  16 92.0567 9.68990   5
  -2  -4  15 48.2127 5.92507   3
  -2  -4  15 56.2187 7.85071   5
  -2  -4  14 38.0537 6.69780   5
  -2  -4  14 25.9717 5.18032   3
   2  -4 -14 27.7104 6.27442   2
  -2  -4  13 65.5707 7.56897   5
  -2  -4  13 64.6448 5.48015   3
   2  -4 -13 65.4309 6.66313   2
  -2  -4  12 226.448 11.5008   5
  -2  -4  12 237.000 10.0282   3
   2  -4 -12 249.548 11.2979   2
  -2  -4  11 306.026 12.8259   5
  -2  -4  11 274.086 10.9695   3
   2  -4 -11 291.655 12.4674   2
  -2  -4  10 59.6645 5.93134   5
  -2  -4  10 57.3728 4.18474   3
  -2  -4   9 454.958 16.7178   5
  -2  -4   9 430.905 14.8835   3
   2  -4  -9 444.698 16.3609   2
  -2  -4   8 248.762 10.3626   5
  -2  -4   8 231.341 8.55332   3
   2  -4  -8 240.101 10.0292   2
  -2  -4   7 1209.35 37.6815   5
  -2  -4   7 1142.07 35.9000   3
   2  -4  -7 1187.33 37.4541   2
  -2  -4   6 71.5658 4.74053   5
   2  -4  -6 57.6846 4.34031   2
  -2  -4   6 57.6836 2.90087   3
   2  -4  -5 1637.25 53.1754   2
   2  -4  -5 1704.62 53.4126  11
   2  -4  -5 1757.90 52.5287   1
  -2  -4   5 1733.23 53.3754   5
  -2  -4   4 841.531 26.1890   5
   2  -4  -4 769.081 26.1001  11
   2  -4  -4 842.912 25.3698   1
  -2  -4   4 779.639 25.5343   4
   2  -4  -4 781.184 26.0971   2
   2  -4  -3 937.165 30.1949   2
   2  -4  -3 932.014 28.8085   9
   2  -4  -3 941.594 30.2694  11
   2  -4  -3 971.205 29.3489   1
  -2  -4   3 965.846 29.7161   4
  -2  -4   2 137.334 5.72596   4
  -2  -4   2 148.613 6.26872   1
   2  -4  -2 129.163 6.21996   2
   2  -4  -2 141.341 6.14264  11
   2  -4  -2 150.250 5.33410   1
  -2  -4   2 148.040 6.01275   9
  -2  -4   1 515.086 16.9480   9
  -2  -4   1 497.662 16.5548   4
   2  -4  -1 516.867 16.1281   1
  -2  -4   1 507.808 17.1297   1
  -2  -4   0 282.837 9.45126   2
  -2  -4   0 293.017 10.2339   9
  -2  -4   0 278.529 9.93767   4
   2  -4   0 299.474 9.53562   1
  -2  -4   0 290.978 10.4795   1
  -2  -4   0 281.935 9.20877   7
   2  -4   1 688.454 21.3138   1
  -2  -4  -1 669.064 22.1531   1
   2  -4   1 640.553 21.9628   7
  -2  -4  -1 703.326 21.3340   2
   2  -4   2 1758.10 54.7993   7
  -2  -4  -2 1854.12 54.9146   1
  -2  -4  -2 1745.60 54.1664   2
  -2  -4  -3 1760.89 53.9361   1
  -2  -4  -3 1829.26 53.4468   2
   2  -4   3 1859.62 54.0469   7
   2  -4   4 524.396 17.6560   3
  -2  -4  -4 520.912 17.2498   8
  -2  -4  -4 528.804 17.6869   1
  -2  -4  -4 532.191 17.4434   2
  -2  -4  -5 275.744 10.3693   2
  -2  -4  -5 286.942 10.0895   8
   2  -4   5 293.904 11.0113  10
   2  -4   5 279.475 10.6644   5
  -2  -4  -5 278.459 10.7527   6
  -2  -4  -5 288.473 10.6501   1
   2  -4   5 283.179 10.5298   3
  -2  -4  -6 760.044 24.5734   2
   2  -4   6 788.328 24.9447   5
  -2  -4  -6 728.155 24.8306   6
  -2  -4  -6 766.799 23.9704   8
   2  -4   6 775.276 25.1132  10
   2  -4   6 724.076 24.5776   3
  -2  -4  -6 714.283 24.4772   1
   2  -4   7 116.519 6.45375   5
  -2  -4  -7 117.203 6.35344   6
   2  -4   7 137.533 6.90250  10
   2  -4   7 115.412 6.28249   3
  -2  -4  -7 107.661 6.16930   2
  -2  -4  -7 125.035 6.41152   1
   2  -4   8 540.109 18.9292   5
  -2  -4  -8 511.919 18.7444   6
   2  -4   8 548.769 19.1519  10
   2  -4   8 535.453 18.6803   3
  -2  -4  -8 532.438 18.7786   2
  -2  -4  -8 537.784 18.6149   1
   2  -4   9 74.3713 5.99854   5
  -2  -4  -9 73.9927 5.67683   6
   2  -4   9 78.6382 5.94198  10
   2  -4   9 75.3881 5.20280   3
  -2  -4  -9 64.6136 5.56928   2
  -2  -4  -9 57.8423 5.37654   1
   2  -4  10 244.759 10.9500  10
  -2  -4 -10 219.942 10.2094   6
   2  -4  10 229.213 10.5804   5
   2  -4  10 210.445 10.1352   3
  -2  -4 -10 230.374 10.4728   2
   2  -4  11 115.318 7.99398  10
  -2  -4 -11 92.2557 7.04789   6
   2  -4  11 98.4180 7.38265   5
  -2  -4 -11 82.1160 6.93447   2
   2  -4  11 78.8484 6.65311   3
   2  -4  12 101.356 7.87984  10
  -2  -4 -12 89.7621 7.46204   6
  -2  -4 -12 90.6481 7.52828   2
   2  -4  12 68.8920 6.77398   3
   2  -4  12 85.5363 7.40015   5
  -2  -4 -13 79.4820 7.39823   6
   2  -4  13 65.1954 7.68073  10
   2  -4  13 72.6988 7.65034   5
   2  -4  13 69.5926 6.76895   3
   2  -4  14 96.5438 8.73430   5
   2  -4  14 102.610 7.81218   1
  -2  -4 -14 100.913 8.37516   6
   2  -4  14 105.458 8.52799   3
   2  -4  15 84.7297 8.84317   5
  -2  -4 -15 75.2475 8.18644   6
   2  -4  15 67.8664 7.72497   3
   2  -4  16 90.6492 9.19640   5
  -2  -4 -16 75.9278 8.21453   6
   2  -4  16 64.0230 7.99669   3
   2  -4  17 10.9550 7.82235   5
  -2  -4 -17 1.20794 6.79755   6
   2  -4  17 11.5270 6.84900   3
  -2  -3  18 31.6512 8.50097   5
  -2  -3  18 43.0417 7.05362   3
  -2  -3  17 24.0112 8.43135   5
  -2  -3  17 28.7920 6.37132   3
  -2  -3  16 73.4326 8.78996   5
  -2  -3  16 58.2088 6.97053   3
  -2  -3  15 16.8875 6.72983   5
  -2  -3  15 5.87985 5.11155   3
  -2  -3  14 211.359 11.7494   5
  -2  -3  14 206.745 11.4619  10
  -2  -3  14 206.658 10.0111   3
   2  -3 -14 206.264 11.0412   2
  -2  -3  13 41.7348 6.17125   5
  -2  -3  13 27.8675 4.89553   3
   2  -3 -13 41.5358 5.81146   2
  -2  -3  12 9.49904 5.07030   5
  -2  -3  12 10.7494 3.80334   3
   2  -3 -12 11.1236 4.70471   2
  -2  -3  11 234.634 10.8045   5
  -2  -3  11 203.584 8.93977   3
   2  -3 -11 227.006 10.2688   2
  -2  -3  10 601.269 20.6903   5
  -2  -3  10 532.089 18.9762   3
   2  -3 -10 595.675 20.3352   2
  -2  -3   9 112.699 6.63828   5
  -2  -3   9 85.5558 4.93986   3
   2  -3  -9 90.7777 6.06798   2
  -2  -3   8 683.910 21.8507   5
   2  -3  -8 676.821 21.5313   2
  -2  -3   7 179.859 8.08954   5
  -2  -3   7 171.370 6.61351   3
   2  -3  -7 194.680 7.86011   2
  -2  -3   6 361.863 12.3386   3
   2  -3  -6 381.591 13.5966   2
  -2  -3   5 169.153 6.77813   5
   2  -3  -5 155.425 6.45177   2
  -2  -3   5 130.606 5.00953   3
  -2  -3   4 159.507 6.91317   5
   2  -3  -4 173.025 6.98264  11
   2  -3  -4 186.403 6.40586   1
   2  -3  -4 173.928 6.98276   2
  -2  -3   4 164.068 6.58553   4
   2  -3  -3 1675.28 50.6308  11
   2  -3  -3 1583.75 49.9160   1
  -2  -3   3 1683.75 50.3573   4
   2  -3  -3 1684.53 50.6856   2
  -2  -3   2 1349.82 41.0432   4
   2  -3  -2 1226.28 41.2097  11
   2  -3  -2 1363.62 40.5262   1
  -2  -3   2 1335.83 41.5616   1
  -2  -3   2 1395.02 41.3084   9
   2  -3  -2 1324.49 41.3426   2
  -2  -3   1 93.1294 3.96590   9
   2  -3  -1 84.7021 3.18323   1
   2  -3  -1 87.9967 4.05513   2
  -2  -3   1 79.7528 3.77785   4
  -2  -3   1 85.7326 4.17554   1
  -2  -3   0 1348.28 40.0488   2
  -2  -3   0 1337.07 40.8313   9
  -2  -3   0 1278.80 40.6524   4
   2  -3   0 1287.16 40.7746   7
   2  -3   0 1332.28 40.0415   1
  -2  -3   0 1329.55 40.9826   1
  -2  -3  -1 888.935 27.9544   2
   2  -3   1 953.293 27.9447   1
  -2  -3  -1 892.121 28.7136   1
   2  -3   1 902.185 28.6563   7
  -2  -3  -2 552.674 18.0054   1
  -2  -3  -2 516.717 17.9788   6
   2  -3   2 600.195 18.1109   7
  -2  -3  -2 544.401 17.4938   2
  -2  -3  -3 665.932 21.3234   1
  -2  -3  -3 643.121 21.3037   6
   2  -3   3 691.387 21.3578  10
  -2  -3  -3 642.287 20.8864   2
  -2  -3  -3 668.786 21.0229   8
   2  -3   4 1191.34 37.1200   5
  -2  -3  -4 1231.29 37.3134   6
  -2  -3  -4 1103.85 36.8656   2
   2  -3   4 1211.09 37.2848  10
  -2  -3  -4 1231.02 36.8658   8
  -2  -3  -4 1189.37 37.1499   1
  -2  -3  -5 1505.00 46.1407   6
   2  -3   5 1504.79 46.0573   5
   2  -3   5 1409.99 45.9951   3
   2  -3   5 1516.95 46.2341  10
  -2  -3  -5 1508.07 45.5179   8
  -2  -3  -5 1447.64 45.9205   1
   2  -3   6 83.9506 4.77138   3
  -2  -3  -6 85.4974 4.89919   6
   2  -3   6 86.3639 5.14130  10
  -2  -3  -6 87.0051 4.96818   1
   2  -3   6 91.4870 5.03252   5
   2  -3   7 223.409 9.49937   3
   2  -3   7 269.979 9.85381   5
  -2  -3  -7 229.779 9.58309   6
   2  -3   7 261.347 10.0016  10
  -2  -3  -7 223.172 9.45057   1
   2  -3   8 836.105 26.9115  10
   2  -3   8 776.228 26.5643   3
  -2  -3  -8 809.459 26.5975   6
   2  -3   8 799.217 26.6078   5
   2  -3   9 1229.39 39.4550  10
   2  -3   9 1169.03 39.1235   3
  -2  -3  -9 1233.26 39.1573   6
   2  -3   9 1245.06 39.2955   5
   2  -3  10 423.830 16.1914  10
   2  -3  10 407.943 15.8989   3
  -2  -3 -10 429.144 15.8484   6
   2  -3  10 439.585 16.0737   5
   2  -3  11 166.993 9.13943  10
   2  -3  11 162.074 8.75243   3
  -2  -3 -11 171.531 8.89771   6
   2  -3  11 174.929 8.98645   5
   2  -3  12 259.901 12.0894   5
   2  -3  12 244.176 11.9722   3
   2  -3  12 261.793 12.3680  10
  -2  -3 -12 255.249 11.8308   6
   2  -3  12 302.176 11.9484   1
   2  -3  13 51.2955 6.90385   5
   2  -3  13 42.6135 6.35845   3
   2  -3  13 53.5421 7.05708  10
  -2  -3 -13 48.3616 6.59683   6
   2  -3  13 64.6220 6.35269   1
   2  -3  14 112.793 8.89596   5
  -2  -3 -14 103.520 8.09452   6
   2  -3  14 117.106 8.13507   1
   2  -3  14 108.710 8.15155   3
  -2  -3 -15 177.734 10.3018   6
   2  -3  15 177.999 11.0039   5
   2  -3  15 164.794 10.3947   3
  -2  -3 -16 176.845 10.7719   6
   2  -3  16 171.737 11.4087   5
   2  -3  16 176.094 10.8392   3
  -2  -3 -17 42.4016 7.43141   6
   2  -3  17 36.2191 7.73087   3
   2  -3  17 46.7253 8.62192   5
  -2  -2  18 92.6502 8.63438   3
  -2  -2  18 101.861 10.9100   5
  -2  -2  17 32.5708 6.87292   3
  -2  -2  17 18.4209 8.32129   5
  -2  -2  16 22.2656 5.99145   3
  -2  -2  16 24.9681 7.35193   5
  -2  -2  15 36.3915 5.94945   3
  -2  -2  15 47.0920 7.41525   5
  -2  -2  14 76.9606 7.79569   5
   2  -2 -14 78.3637 5.60921   6
  -2  -2  14 59.1094 6.89982  10
  -2  -2  14 76.5103 6.49429   3
   2  -2 -14 69.1126 6.75311   2
  -2  -2  13 149.067 9.01984  10
   2  -2 -13 131.036 6.91302   6
   2  -2 -13 135.401 8.26989   2
  -2  -2  13 120.284 7.41192   3
  -2  -2  13 138.746 8.71354   5
   2  -2 -12 84.4798 5.19427   6
   2  -2 -12 92.6032 6.83237   2
  -2  -2  12 61.6364 5.56831   3
  -2  -2  12 92.2228 7.17504   5
   2  -2 -11 134.295 6.45052   6
   2  -2 -11 134.287 7.55297   2
  -2  -2  11 152.194 8.09446   5
   2  -2 -10 127.234 5.91155   6
   2  -2 -10 135.081 7.01230   2
  -2  -2  10 126.103 7.29994   5
   2  -2  -9 609.932 20.3299   6
  -2  -2   9 653.240 21.7313   5
   2  -2  -9 640.031 21.4382   2
  -2  -2   8 200.085 8.56099   5
   2  -2  -8 188.417 8.21902   2
  -2  -2   7 541.562 18.8370   5
   2  -2  -7 564.893 18.6137   2
  -2  -2   6 196.438 7.94967   5
   2  -2  -6 197.547 7.81385   2
  -2  -2   5 539.004 17.0270   5
   2  -2  -5 485.266 16.8148   2
  -2  -2   4 1147.30 34.5558   5
   2  -2  -4 1071.22 34.4266   2
   2  -2  -3 7101.91 205.841   2
  -2  -2   3 7133.06 205.668   4
   2  -2  -2 3894.45 113.760   2
  -2  -2   2 3827.21 113.562   4
   2  -2  -2 3931.98 113.001   4
  -2  -2   2 4167.90 113.690   9
   2  -2  -1 2516.38 73.8963   1
   2  -2  -1 2414.08 74.6990   2
   2  -2  -1 2435.00 73.9141   4
  -2  -2   1 2458.75 74.5926   4
  -2  -2   1 2555.64 74.8492   1
   2  -2  -1 2461.53 74.4549  11
  -2  -2   1 2429.92 74.6355   9
  -2  -2  -1 111.909 4.91624   1
  -2  -2  -1 138.614 4.92764   6
   2  -2   1 131.885 4.99062   3
   2  -2   1 128.027 4.99811   7
   2  -2   2 1002.18 31.6638  10
  -2  -2  -2 1050.55 31.7514   8
   2  -2   2 1027.62 31.9187   7
  -2  -2  -3 736.006 21.9626   8
   2  -2   3 729.886 22.0977  10
  -2  -2  -3 779.195 22.3248   6
   2  -2   3 714.705 21.9465   5
   2  -2   4 127.365 5.25785  10
  -2  -2  -4 119.301 4.87964   8
   2  -2   4 112.541 5.04333   5
  -2  -2  -4 123.777 5.28284   6
   2  -2   5 180.686 7.18354   5
  -2  -2  -5 177.616 7.27094   6
   2  -2   5 193.311 7.38278  10
   2  -2   6 546.551 17.9443   5
  -2  -2  -6 512.322 18.0335   6
   2  -2   6 569.614 18.2350  10
   2  -2   7 59.8510 4.25967  10
  -2  -2  -7 55.5597 4.23138   6
   2  -2   7 67.2879 4.22376   5
   2  -2   7 58.1045 4.26675   3
   2  -2   8 904.103 28.9809  10
  -2  -2  -8 883.406 28.8066   6
   2  -2   8 900.058 28.8164   5
   2  -2   8 853.846 28.9735   3
   2  -2   9 379.895 14.0744  10
  -2  -2  -9 380.492 13.8377   6
   2  -2   9 360.175 13.9882   3
   2  -2   9 374.764 14.0208   5
   2  -2  10 730.308 24.6792   5
  -2  -2 -10 730.527 24.5487   6
   2  -2  10 725.707 24.8149  10
   2  -2  10 741.188 24.3136   1
   2  -2  10 698.299 24.7964   3
   2  -2  11 10.1449 4.65660   5
  -2  -2 -11 5.88707 4.39467   6
   2  -2  11 9.09860 4.66241  10
   2  -2  11 10.2045 4.44956   1
   2  -2  11 6.69385 4.55878   3
   2  -2  12 170.666 9.31047   5
  -2  -2 -12 174.843 9.13848   6
   2  -2  12 194.568 9.83447  10
   2  -2  12 171.966 8.77645   1
   2  -2  12 173.883 9.46667   3
   2  -2  13 30.3117 6.21953   5
  -2  -2 -13 24.8579 5.51187   6
   2  -2  13 31.8826 5.94511  10
   2  -2  13 31.8861 5.60504   1
   2  -2  13 33.1873 6.16222   3
  -2  -2 -13 24.7430 5.86992   2
  -2  -2 -14 52.7136 6.61409   6
   2  -2  14 66.2002 6.74649   1
   2  -2  14 67.1426 7.33316   3
   2  -2  14 73.2884 7.51674   5
   2  -2  15 100.675 8.72392   3
  -2  -2 -15 114.204 8.37267   6
   2  -2  15 105.843 8.70302   5
   2  -2  16 80.4422 8.21712   3
  -2  -2 -16 82.3885 8.07680   6
   2  -2  16 92.2397 8.81783   5
   2  -2  17 55.3217 8.29417   3
  -2  -2 -17 48.4684 7.50059   6
   2  -2  17 46.5778 8.39563   5
   2  -2  18 25.2325 7.83043   8
   2  -2  18 16.8538 8.00772   5
   2  -2  18 36.8205 8.19320   3
  -2  -1  19 66.8034 10.3325   5
  -2  -1  19 66.1090 8.05936   3
  -2  -1  18 11.1493 8.72663   5
  -2  -1  18 14.8280 7.03611   3
  -2  -1  17 19.8154 7.52173   5
  -2  -1  17 13.8970 6.18976   3
  -2  -1  16 73.2171 7.49405   3
  -2  -1  16 77.3058 8.33466   5
   2  -1 -16 75.6145 6.16554   6
   2  -1 -15 127.002 8.93132   2
  -2  -1  15 107.887 8.00107   3
   2  -1 -15 110.627 6.69861   6
  -2  -1  15 118.973 8.88407   5
  -2  -1  14 82.8975 7.54214  10
   2  -1 -14 109.371 7.75848   2
   2  -1 -14 101.093 6.30362   6
  -2  -1  14 111.819 8.08012   5
  -2  -1  13 97.9613 7.47590  10
  -2  -1  13 105.007 7.95570   5
   2  -1 -13 107.133 5.93896   6
   2  -1 -13 120.516 7.69333   2
  -2  -1  12 205.120 10.0525   5
   2  -1 -12 202.128 8.30089   6
   2  -1 -12 202.331 9.61363   2
  -2  -1  11 29.0182 5.07142   5
   2  -1 -11 30.7205 3.14859   6
   2  -1 -11 22.2187 4.39892   2
   2  -1 -10 173.334 8.21710   2
   2  -1 -10 187.548 7.21172   6
  -2  -1  10 187.810 8.82400   5
   2  -1  -9 367.158 13.5796   2
   2  -1  -9 380.926 12.5437   6
  -2  -1   9 360.142 13.8510   5
   2  -1  -8 623.017 20.1472   2
   2  -1  -8 590.791 19.0649   6
   2  -1  -8 583.745 19.9892  10
  -2  -1   8 615.391 20.4711   5
   2  -1  -7 202.137 7.81624   2
   2  -1  -7 192.817 6.83801   6
   2  -1  -7 195.973 7.73847  10
  -2  -1   7 185.059 8.09403   5
   2  -1  -6 2803.37 83.5590   2
   2  -1  -6 2735.43 82.6773   6
   2  -1  -6 2710.55 83.4281  10
  -2  -1   6 2767.19 83.7631   5
   2  -1  -5 924.991 30.2881   2
  -2  -1   5 1026.81 30.5550   5
  -2  -1   4 1104.92 30.6148   5
   2  -1  -4 883.340 30.2351   2
  -2  -1   3 1112.37 33.4063   5
   2  -1  -3 1103.42 33.3622   2
  -2  -1   3 1113.66 33.3847   4
   2  -1  -3 1028.65 33.1471   4
   2  -1  -2 4348.54 121.070   2
  -2  -1   2 4333.90 121.077   4
   2  -1  -1 774.708 23.7946   2
  -2  -1   1 762.803 23.8041   4
   2  -1  -1 796.643 23.4881   4
  -2  -1   1 665.637 23.7528   1
   2  -1  -1 807.538 23.4024  11
  -2  -1   1 696.954 23.7081   9
   2  -1  -1 820.987 23.4448   8
  -2  -1  -1 2875.76 91.3300   6
   2  -1   1 3155.99 91.5415   3
  -2  -1  -1 3122.29 91.4351   8
   2  -1   1 2999.92 91.4272   7
   2  -1   1 3026.91 90.8374   1
   2  -1   1 3094.67 91.1171  10
   2  -1   2 1290.91 38.6480  10
   2  -1   2 1270.87 38.5150   5
  -2  -1  -2 1285.42 38.8655   6
   2  -1   2 1281.76 38.8869   7
  -2  -1  -2 1273.84 38.8134   8
   2  -1   2 1284.65 38.4153   1
   2  -1   2 1193.98 38.9384   3
   2  -1   3 3006.06 87.4607   5
   2  -1   3 2940.19 87.9620   3
   2  -1   3 2749.65 87.5831  10
  -2  -1  -3 2880.31 87.7692   6
   2  -1   3 2946.80 87.4128   1
   2  -1   4 58.8268 3.34446  10
   2  -1   5 1270.63 38.9697   5
   2  -1   5 1282.05 39.2159  10
  -2  -1  -5 1194.81 39.1228   6
   2  -1   5 1304.33 38.9906   1
   2  -1   6 247.979 8.80363   5
   2  -1   6 241.483 9.01190  10
  -2  -1  -6 234.987 8.94135   6
   2  -1   6 233.228 8.70287   1
   2  -1   7 1035.71 33.1053   5
   2  -1   7 1063.66 33.0672   1
   2  -1   7 1045.67 33.3364  10
  -2  -1  -7 1046.17 33.1625   6
   2  -1   8 33.4517 3.53790   5
   2  -1   8 22.6378 3.87943   3
   2  -1   8 39.2137 3.53257   1
   2  -1   8 39.8341 4.06404  10
  -2  -1  -8 30.3166 3.41113   6
   2  -1   9 185.199 7.97519   5
   2  -1   9 159.220 8.24603   3
   2  -1   9 192.542 8.00090   1
   2  -1   9 179.037 8.29045  10
  -2  -1  -9 170.291 7.92781   6
   2  -1  10 35.5725 4.63052   5
   2  -1  10 38.7587 4.49106   3
   2  -1  10 39.7018 4.46728   1
   2  -1  10 35.7100 4.94318  10
  -2  -1 -10 31.1053 4.40973   6
   2  -1  11 615.527 21.6745   5
   2  -1  11 618.437 22.1268   3
   2  -1  11 637.560 21.6054   1
   2  -1  11 602.865 21.9081  10
  -2  -1 -11 630.913 21.6007   6
   2  -1  12 125.472 7.93559   5
   2  -1  12 118.538 8.13028   3
   2  -1  12 149.374 7.85650   1
   2  -1  12 131.118 8.06098  10
  -2  -1 -12 136.521 7.86916   6
   2  -1  13 144.894 8.92376   5
   2  -1  13 141.519 8.83430   3
   2  -1  13 140.373 8.31340   1
   2  -1  13 139.158 8.75716  10
  -2  -1 -13 152.524 8.36274   6
   2  -1  14 318.886 13.8576   1
  -2  -1 -14 312.425 13.4370   6
   2  -1  14 335.393 14.1292   5
   2  -1  14 300.116 14.2105   3
  -2  -1 -15 76.4760 7.56038   6
   2  -1  15 81.5222 7.67221   3
   2  -1  15 95.0756 8.48137   5
   2  -1  16 11.2347 7.24191   5
  -2  -1 -16 6.26798 6.12564   6
   2  -1  16 14.0197 7.03292   3
   2  -1  16 6.03480 6.37320   8
   2  -1  17 42.5762 7.90342   5
  -2  -1 -17 36.8989 7.09957   6
   2  -1  17 40.7651 7.78973   3
   2  -1  17 40.4086 7.35080   8
   2  -1  18 49.3549 8.90054   3
   2  -1  18 47.5224 8.69892   5
   2  -1  18 44.3557 7.93567   8
  -2   0  19 61.1996 9.52969   5
  -2   0  19 52.5577 8.63234   3
  -2   0  18 1.88090 8.05906   5
  -2   0  18 4.45941 6.07630   3
  -2   0  17 84.3143 9.18153   5
  -2   0  17 78.4662 7.90303   3
  -2   0  16 112.170 9.29033   5
   2   0 -16 110.946 6.99277   6
   2   0 -15 82.9092 7.35607   2
   2   0 -15 73.9726 5.53892   6
  -2   0  15 77.6303 7.86565   5
  -2   0  14 331.617 14.2168   5
   2   0 -14 306.398 13.4603   2
  -2   0  14 302.403 13.5935  10
  -2   0  14 364.260 14.0091   1
   2   0 -14 292.724 11.8463   6
   2   0 -13 39.7101 4.16614   6
  -2   0  13 48.0026 6.06410   5
   2   0 -13 34.3246 5.58941   2
  -2   0  13 28.3726 5.69169  10
   2   0 -13 58.9805 6.12161  10
  -2   0  13 59.0122 5.92899   1
  -2   0  12 45.5214 5.58615   5
   2   0 -12 37.2363 3.79636   6
   2   0 -12 33.7178 5.12955  10
  -2   0  12 31.6774 5.35863  10
   2   0 -12 38.3716 5.01909   2
   2   0 -11 73.5433 5.92197  10
   2   0 -11 66.6532 4.25382   6
   2   0 -11 80.9997 5.76566   2
  -2   0  11 93.4885 6.19134   5
   2   0 -10 3.53912 2.30339   6
   2   0 -10 4.18265 3.72026  10
   2   0 -10 0.21287 2.98371   2
  -2   0  10 6.54843 3.67491   5
   2   0  -9 216.766 9.22943  10
   2   0  -9 219.790 7.98492   6
   2   0  -9 220.884 9.13852   2
  -2   0   9 239.326 9.62510   5
   2   0  -8 1.23230 1.58375   6
   2   0  -8-0.17157 2.59944  10
   2   0  -8 7.34410 2.58908   2
   2   0  -8 3.59214 3.05679   5
  -2   0   8-0.19438 2.76182   5
   2   0  -7 340.413 11.0131   6
   2   0  -7 353.226 12.0647  10
  -2   0   7 315.797 12.2260   5
   2   0  -7 336.378 11.9577   2
   2   0  -7 359.262 12.1860   5
   2   0  -6 58.6260 2.54012   6
   2   0  -6 55.2724 3.40994  10
  -2   0   6 63.2486 3.77765   5
   2   0  -6 65.2907 3.73028   5
   2   0  -6 63.2082 3.39947   2
   2   0  -5 193.980 7.40891   5
  -2   0   5 215.473 7.52733   5
   2   0  -5 202.808 7.23426   2
   2   0  -5 200.040 7.29366  10
   2   0  -5 194.647 6.39046   6
  -2   0   4 4.34676 1.70524   5
   2   0  -4 9.47874 1.73731   5
   2   0  -4 3.49770 1.37723   2
   2   0  -4 10.3502 1.45199  10
   2   0  -3 873.709 27.0409   2
   2   0  -3 840.284 27.0279  10
  -2   0   3 924.608 27.3329   5
   2   0  -3 932.513 27.2941   5
   2   0  -3 865.480 27.2189   4
   2   0  -2 3679.12 107.903   5
   2   0  -2 3589.39 107.801   2
   2   0  -2 3719.43 107.650  10
   2   0  -2 3557.29 107.738   9
   2   0  -2 3631.58 108.008   4
  -2   0   2 3361.99 107.916   4
   2   0  -1 347.485 11.2382   2
   2   0  -1 366.828 11.4339   4
   2   0  -1 380.446 11.1811   5
  -2   0   1 343.419 11.4145   4
   2   0   0 1385.13 40.4616   1
   2   0   0 1390.60 40.6624   3
  -2   0   0 1381.70 40.6475   8
   2   0   0 1396.95 40.6822   8
  -2   0  -1 5541.31 157.738   6
   2   0   1 5378.70 157.639   7
   2   0   1 4972.95 157.779   3
  -2   0  -1 5114.31 157.801   3
   2   0   1 5260.62 157.434  10
   2   0   1 5089.02 157.536   1
   2   0   1 5360.42 157.792   8
  -2   0  -1 5509.08 157.776   8
  -2   0  -2 1594.19 47.8431   6
  -2   0  -2 1663.03 47.9828   3
   2   0   2 1590.60 47.9635   3
   2   0   2 1540.03 47.3092   5
   2   0   2 1579.83 47.6192  10
   2   0   2 1539.78 47.6246   1
   2   0   2 1605.32 47.8593   8
   2   0   3 152.257 5.74973   3
   2   0   3 136.410 5.07530   5
   2   0   3 151.640 5.45017  10
  -2   0  -3 147.466 5.04835   5
   2   0   3 150.453 5.37738   1
  -2   0  -3 154.719 5.51086   6
   2   0   4 143.398 6.05131   3
   2   0   4 156.701 5.38031   5
  -2   0  -4 139.065 5.28021   5
  -2   0  -4 144.250 5.72220   6
   2   0   4 148.726 5.55767   1
   2   0   4 150.599 5.65129  10
  -2   0  -5 7.70685 1.95764   6
   2   0   5 9.91055 2.14593  10
   2   0   5 8.58634 1.63695   5
  -2   0  -5 7.99330 1.93642   5
   2   0   5 10.5627 2.09218   1
   2   0   5 5.80233 2.16742   3
   2   0   6 121.346 5.13095   5
   2   0   6 118.532 5.47268  10
  -2   0  -6 125.287 5.14511   5
   2   0   6 118.830 5.31468   1
  -2   0  -6 106.224 5.22810   6
   2   0   7 10.4220 2.56167   5
   2   0   7 10.5630 3.14368  10
  -2   0  -7 3.36048 2.34129   5
   2   0   7 4.60456 2.45861   1
  -2   0  -7 5.88165 2.47391   6
   2   0   8 651.583 21.2973   5
   2   0   8 655.971 21.6290  10
  -2   0  -8 643.758 21.1713   5
   2   0   8 645.205 21.4999   1
  -2   0  -8 636.946 21.3015   6
   2   0   9 24.6988 3.46341   5
   2   0   9 36.8371 4.07997  10
  -2   0  -9 28.1573 3.63615   5
  -2   0  -9 28.0524 3.54917   6
   2   0   9 24.2902 3.72838   1
   2   0  10 767.544 26.5400   5
   2   0  10 748.514 27.1134   3
   2   0  10 853.683 27.0743  10
  -2   0 -10 798.891 26.4622   6
   2   0  10 856.782 26.8788   1
   2   0  11 126.127 7.16724   5
   2   0  11 110.059 7.34405   3
   2   0  11 117.754 7.03184  10
  -2   0 -11 130.734 7.04065   6
   2   0  11 129.421 7.35336   1
   2   0  12 39.8571 5.41064   5
   2   0  12 26.3858 5.11840   3
   2   0  12 26.3338 5.04392  10
   2   0  12 40.1524 5.63858   1
  -2   0 -12 26.9556 4.84209   6
  -2   0 -13 531.415 19.2758   6
   2   0  13 538.021 19.6745   5
   2   0  13 525.428 20.1452   3
   2   0  13 549.823 19.8617  10
   2   0  13 519.013 19.2126   8
   2   0  13 508.300 19.5443   1
   2   0  14 89.7361 7.56118   5
  -2   0 -14 89.4844 7.16488   6
   2   0  14 78.1108 7.15852   1
   2   0  14 86.9191 7.24544   8
   2   0  14 84.6562 7.87289   3
  -2   0 -15 218.490 10.8438   6
   2   0  15 212.215 11.2282   8
   2   0  15 224.184 12.1750   3
   2   0  15 233.643 11.7015   5
  -2   0 -16 3.20058 6.02583   6
   2   0  16 13.6782 6.31390   8
   2   0  16 6.02867 6.74011   3
   2   0  16 12.7037 6.65946   5
  -2   0 -17 2.70821 6.00538   6
   2   0  17 10.5299 6.99913   3
   2   0  17 12.1155 7.03313   8
   2   0  17-0.40471 7.43418   5
   2   0  18 72.2018 8.94266   3
   2   0  18 65.2685 8.30662   8
   2   0  18 60.1866 9.39216   5
  -2   1  19 86.9607 9.46984   3
  -2   1  19 86.0144 10.5359   5
  -2   1  18-0.92526 8.01183   5
  -2   1  17 17.2412 4.91846   8
  -2   1  17 28.1241 7.83756   5
   2   1 -16 65.3235 7.77630  10
  -2   1  16 59.9408 5.58555   8
   2   1 -16 59.3401 5.68310   6
  -2   1  16 55.7939 7.91495   5
   2   1 -15 129.012 6.84726   6
  -2   1  15 132.179 9.64019   5
   2   1 -15 130.499 9.06189  10
   2   1 -15 134.503 8.69242   2
   2   1 -14 115.060 7.74009   2
   2   1 -14 102.269 6.03448   6
  -2   1  14 117.566 8.46461   5
  -2   1  14 113.441 7.88880  10
   2   1 -14 115.723 7.94372   5
  -2   1  14 107.512 7.88256   1
   2   1 -14 106.103 7.57692  10
   2   1 -13 112.747 5.84942   6
  -2   1  13 114.133 8.11769   5
  -2   1  13 110.033 7.45476  10
   2   1 -13 101.110 7.35257   5
  -2   1  13 115.963 7.60493   1
   2   1 -13 119.123 7.71306  10
   2   1 -12 136.458 6.43545   6
  -2   1  12 167.677 8.51616   5
   2   1 -12 149.464 8.34260   5
  -2   1  12 162.826 8.60507   1
   2   1 -12 153.754 8.09737   2
  -2   1  12 134.350 8.21649  10
   2   1 -12 150.531 8.05743  10
   2   1 -11 36.1828 3.18622   6
  -2   1  11 30.2114 4.88305  10
  -2   1  11 35.7182 4.78998   5
   2   1 -11 34.5364 4.52952  10
  -2   1  11 32.1519 4.87058   1
   2   1 -10 210.465 9.13900  10
  -2   1  10 220.293 9.61164   5
   2   1 -10 204.791 7.70657   6
  -2   1   9 377.508 13.4895   5
   2   1  -9 356.662 11.8744   6
   2   1  -9 342.435 13.0946  10
   2   1  -8 534.252 17.6873  10
   2   1  -8 521.968 17.8845   5
  -2   1   8 528.689 18.0062   5
   2   1  -8 510.886 16.5082   6
   2   1  -7 191.926 7.66292  10
   2   1  -7 184.045 7.86420   5
  -2   1   7 202.613 8.03458   5
   2   1  -7 199.260 6.71085   6
   2   1  -6 2867.10 87.6442  10
  -2   1   6 2819.61 86.7118   6
   2   1  -6 3098.81 87.8520   5
  -2   1   6 2898.30 87.8739   5
  -2   1   5 970.778 29.0912   5
   2   1  -5 887.104 28.9676   5
   2   1  -5 919.155 29.0529   4
  -2   1   5 910.400 28.0419   6
   2   1  -5 959.293 28.8624  10
   2   1  -4 963.596 27.0989   5
  -2   1   4 970.855 27.0882   5
   2   1  -4 866.743 27.0653   4
   2   1  -4 917.962 26.7912  10
   2   1  -3 977.314 29.0388   2
  -2   1   3 872.929 29.3815   5
   2   1  -3 962.741 29.4063   9
   2   1  -3 972.947 29.5772   4
   2   1  -3 925.441 29.2093  10
   2   1  -3 1019.94 29.4922   5
   2   1  -2 4208.12 127.950   4
   2   1  -2 4384.20 127.760   5
   2   1  -2 4176.97 127.342   2
   2   1  -2 4229.44 127.830   9
   2   1  -2 4393.60 127.633  10
   2   1  -1 642.863 20.1225   6
   2   1  -1 655.193 20.1947   5
   2   1  -1 699.000 20.0660   3
   2   1  -1 621.753 20.5174   4
  -2   1   0 1082.80 34.4875   7
   2   1   0 1166.09 34.2878   6
   2   1   0 1142.51 34.0244   5
   2   1   0 1149.56 34.2293  11
   2   1   0 1121.55 34.5005   1
  -2   1   0 1172.97 34.5403   3
   2   1   0 1077.42 34.1851   3
   2   1   1 3302.37 96.0702   1
   2   1   1 3437.80 95.9754   6
  -2   1  -1 3299.68 96.1502   3
   2   1   1 3188.16 95.9687   3
   2   1   2 1321.30 37.7814   6
   2   1   2 1168.78 37.7545   1
   2   1   2 1138.38 37.8113   8
  -2   1  -2 1334.90 37.9743   3
  -2   1  -3 3095.10 84.4544   3
  -2   1  -3 2865.47 83.8589   5
   2   1   3 2964.48 84.2040   6
   2   1   3 2887.01 84.3154   1
   2   1   3 3040.39 84.1558  10
  -2   1  -4 10.3805 1.94039   3
  -2   1  -5 1262.93 39.5834   5
   2   1   5 1331.83 39.9226  10
   2   1   5 1354.18 40.0002   1
   2   1   5 1239.15 39.7824   8
   2   1   5 1272.33 39.5536   5
   2   1   6 219.358 8.49229  10
  -2   1  -6 228.616 8.14267   5
   2   1   6 216.291 8.06044   5
   2   1   6 227.855 8.55421   1
   2   1   6 215.856 8.29125   8
   2   1   7 1037.72 33.3329   8
   2   1   7 1054.89 33.2679   5
   2   1   7 1083.31 33.6303  10
  -2   1  -7 1063.58 33.2653   5
   2   1   7 1055.40 33.6328   1
  -2   1  -7 1066.41 33.4650   6
  -2   1  -8 29.5582 3.52118   6
   2   1   8 41.2919 3.55052   5
   2   1   8 52.2734 4.38406  10
  -2   1  -8 39.4396 3.72606   5
   2   1   8 38.2536 3.81368   1
   2   1   8 35.5845 3.59865   8
   2   1   9 226.689 9.38239   8
   2   1   9 247.182 9.62701   5
  -2   1  -9 231.555 9.39852   5
   2   1   9 245.019 9.79095  10
  -2   1  -9 237.953 9.57358   6
   2   1   9 237.116 9.81854   1
   2   1  10 31.1840 4.51914  10
   2   1  10 23.7904 4.06910   5
  -2   1 -10 24.4593 4.01775   5
  -2   1 -10 28.2366 4.07504   6
   2   1  10 22.5644 3.81547   8
  -2   1 -11 637.828 21.8484   6
   2   1  11 630.754 22.1323   5
   2   1  11 664.253 22.4992  10
  -2   1 -11 649.159 22.0443   5
   2   1  11 639.950 22.4168   1
   2   1  11 631.360 21.8815   8
   2   1  12 147.556 8.77422   3
  -2   1 -12 148.750 8.06575   6
   2   1  12 159.429 8.34348   5
   2   1  12 155.115 8.62004  10
  -2   1 -12 159.101 8.15702   5
   2   1  12 144.587 8.47884   1
   2   1  12 153.962 8.09396   8
  -2   1 -13 180.812 8.92897   6
   2   1  13 158.132 8.96696   5
   2   1  13 161.133 9.69006   3
   2   1  13 181.556 9.52248  10
   2   1  13 161.074 8.86384   8
   2   1  13 166.645 9.40473   1
   2   1  14 371.573 15.2773   5
  -2   1 -14 363.278 14.8714   6
   2   1  14 382.256 15.8968   1
   2   1  14 360.431 15.8033   3
   2   1  14 378.894 15.0651   8
   2   1  15 121.344 8.31311   8
   2   1  15 133.833 9.46840   3
  -2   1 -15 107.564 8.12162   6
   2   1  15 127.243 9.04038   5
  -2   1 -16 11.9589 6.09113   6
   2   1  16 20.9262 6.12523   8
   2   1  16 6.51868 7.00601   3
   2   1  16 9.80337 6.46352   5
  -2   1 -17 38.9488 6.89143   6
   2   1  17 47.3354 8.07402   5
   2   1  17 36.7189 7.73530   3
   2   1  17 33.3843 6.65564   8
   2   1  18 41.2176 8.37109   5
   2   1  18 35.2969 6.88019   8
   2   1  18 31.0722 8.18697   3
  -2   2  18 70.5616 9.42297   5
   2   2 -18 67.5179 8.66014  10
   2   2 -17 43.2019 7.66880  10
  -2   2  17 30.8504 4.81667   8
  -2   2  17 32.5813 7.78359   5
  -2   2  16 20.4116 4.45515   8
  -2   2  16 33.2478 7.70203   5
   2   2 -16 18.3517 6.76728  10
   2   2 -15 15.8383 4.12401   6
   2   2 -15 14.5479 6.02955  10
  -2   2  15 21.6170 6.40671   5
   2   2 -15 18.9586 5.61895   2
  -2   2  15 15.6241 4.01714   8
  -2   2  14 86.8377 7.57135   5
   2   2 -14 82.8630 7.11072   5
  -2   2  14 78.3772 4.93668   8
  -2   2  14 77.9957 7.11076  10
   2   2 -14 81.4455 7.33851  10
   2   2 -14 76.7082 5.17225   6
  -2   2  13 146.740 8.83297   5
   2   2 -13 142.180 8.47106   5
  -2   2  13 136.555 6.33564   8
   2   2 -13 134.468 8.70902  10
  -2   2  13 142.586 8.30246  10
   2   2 -13 138.509 6.50454   6
  -2   2  12 110.407 7.57467   5
  -2   2  12 103.714 5.10343   8
   2   2 -12 92.7129 6.91866   5
   2   2 -12 112.860 5.44126   6
  -2   2  12 95.3498 6.97791  10
   2   2 -12 133.037 7.61716  10
  -2   2  11 117.127 6.87788  10
   2   2 -11 113.246 6.99708  10
  -2   2  11 124.206 7.51795   5
   2   2 -11 108.409 5.26342   6
   2   2 -10 110.754 6.29813  10
  -2   2  10 110.323 6.22112  10
  -2   2  10 99.7474 6.41345   5
   2   2 -10 95.7327 4.72623   6
   2   2  -9 609.954 20.2605  10
  -2   2   9 617.600 20.4911   5
  -2   2   9 572.916 18.9278   6
   2   2  -8 172.410 7.40364  10
  -2   2   8 166.129 6.18709   6
  -2   2   8 168.396 7.49969   5
   2   2  -8 151.581 7.41077   5
   2   2  -7 514.113 17.3336  10
   2   2  -7 496.935 17.5475   5
  -2   2   7 520.297 16.3269   6
  -2   2   6 184.528 6.63418   6
  -2   2   6 188.152 7.63436   5
   2   2  -6 190.109 7.65828   5
   2   2  -6 204.621 7.73644   4
   2   2  -6 194.292 7.42493  10
   2   2  -5 364.439 12.1920  10
   2   2  -5 371.225 12.3015   5
  -2   2   5 345.945 11.4684   6
   2   2  -5 365.242 12.3579   4
   2   2  -4 1172.01 35.2910   4
   2   2  -4 1111.86 35.0378  10
   2   2  -4 1128.92 35.1479   5
   2   2  -3 7160.01 219.194  10
   2   2  -3 7372.72 219.224   5
   2   2  -3 7408.52 219.344   4
   2   2  -3 7359.59 219.349   9
   2   2  -2 3911.50 111.037   5
  -2   2   2 3529.39 111.201   2
   2   2  -2 3606.02 111.142   4
   2   2  -2 3556.63 110.973  10
   2   2  -2 3861.26 111.175   9
  -2   2   1 2291.79 68.2861   2
   2   2  -1 2232.24 67.9386   5
   2   2  -1 2248.01 68.1617   4
   2   2   0 1760.05 53.3676   1
   2   2   0 1731.71 53.0262   6
  -2   2   0 1767.16 53.3026   7
   2   2   0 1757.90 53.2099  11
   2   2   1 62.2919 3.31209   1
  -2   2  -1 78.2550 3.34681   7
   2   2   1 75.9037 3.35494  11
  -2   2  -1 70.4433 3.31094   3
   2   2   2 1087.83 35.3636   1
  -2   2  -2 1100.81 35.2612   3
   2   2   3 651.730 20.3008   1
  -2   2  -3 597.326 19.8585   5
  -2   2  -3 639.046 20.2346   3
   2   2   3 660.986 20.1366   6
  -2   2  -4 71.4801 3.61006   5
   2   2   4 89.3261 4.29109   1
   2   2   4 81.0951 3.73015   8
  -2   2  -4 69.4510 3.82714   3
  -2   2  -5 192.807 7.31575   3
  -2   2  -5 190.086 6.94047   5
   2   2   5 188.854 7.16585  10
   2   2   5 172.061 7.23911   1
   2   2   5 176.239 6.72038   5
   2   2   5 173.867 6.95089   8
  -2   2  -6 469.827 15.9596   5
   2   2   6 474.998 16.3789   1
   2   2   6 488.120 16.2681  10
   2   2   6 489.118 15.8780   5
   2   2   6 478.715 16.0216   8
   2   2   7 60.3260 3.91622   5
  -2   2  -7 60.9149 4.13285   5
   2   2   7 67.7410 4.31695  10
   2   2   7 70.0536 4.67833   1
   2   2   7 63.8157 4.01904   8
   2   2   7 62.6799 3.97034   6
   2   2   8 689.265 22.9479   8
   2   2   8 701.956 23.4962   1
   2   2   8 689.902 23.0305   5
  -2   2  -8 704.582 23.0679   5
   2   2   8 736.427 23.3744  10
   2   2   9 341.262 13.2021   8
   2   2   9 384.254 13.7069  10
   2   2   9 356.871 13.7637   1
   2   2   9 361.223 13.3386   5
  -2   2  -9 390.180 13.4649   5
  -2   2 -10 728.268 24.0730   5
   2   2  10 734.372 24.1421   5
   2   2  10 731.342 24.4278  10
   2   2  10 693.058 24.5098   1
  -2   2 -10 746.203 24.0725   6
   2   2  10 684.003 23.7914   8
  -2   2 -11 3.06922 4.13212   6
   2   2  11 9.14799 4.26590   1
   2   2  11 4.39873 4.15855  10
   2   2  11 13.0410 4.36738   5
  -2   2 -11 6.15166 4.23941   5
   2   2  11 3.90862 3.86780   8
  -2   2 -12 107.262 6.83658   5
   2   2  12 123.262 7.32521   5
   2   2  12 119.719 7.67018  10
   2   2  12 108.970 7.67461   1
  -2   2 -12 104.363 6.92592   6
   2   2  12 105.168 6.81608   8
  -2   2 -13 13.4095 5.02210   6
   2   2  13 19.8851 5.90519   1
   2   2  13 9.86646 5.37515  10
   2   2  13 18.9381 5.14240   8
   2   2  13 14.2212 5.34367   5
  -2   2 -13 11.3543 4.97283   5
  -2   2 -14 93.3042 7.25155   6
  -2   2 -14 96.0777 7.45872   5
   2   2  14 99.0221 7.84365   5
   2   2  14 96.9929 7.25479   8
   2   2  14 85.4564 7.89921   3
  -2   2 -15 141.826 8.68138   6
  -2   2 -15 141.094 9.06807   5
   2   2  15 154.465 8.82430   8
   2   2  15 131.334 9.74226   3
   2   2  15 153.888 9.35878   5
  -2   2 -16 80.7631 7.80591   6
   2   2  16 77.8042 7.44723   8
   2   2  16 96.4171 9.19238   3
   2   2  16 79.7811 8.31918   5
  -2   2 -17 49.3006 6.96234   6
   2   2  17 45.0595 7.70905   5
   2   2  17 32.0744 8.03782   3
   2   2  17 32.9702 6.69804   8
   2   2  18 20.6211 7.67816   5
   2   2  18 14.6589 6.43587   8
   2   2  18 21.9717 7.98208   3
   2   3 -18 37.7379 7.85915  10
  -2   3  18 38.6052 9.29420   5
   2   3 -17 38.6881 7.87770  10
  -2   3  17 59.4766 8.91216   5
  -2   3  16 68.8326 4.93014   8
   2   3 -16 69.0460 7.87562  10
  -2   3  16 73.9103 8.67200   5
   2   3 -15 2.53154 6.04491  10
  -2   3  15 7.93478 6.46215   5
   2   3 -15 3.50195 3.98118   6
  -2   3  15 7.34641 3.39360   8
  -2   3  14 213.343 11.0392   5
   2   3 -14 207.316 10.4409  10
  -2   3  14 193.687 10.1694  10
   2   3 -14 192.439 10.2681   5
   2   3 -14 201.382 8.38395   6
  -2   3  14 178.667 7.62005   8
   2   3 -13 33.6220 4.16156   6
  -2   3  13 53.4892 5.94784  10
  -2   3  13 42.0369 5.96421   5
   2   3 -13 37.0241 5.55830   5
   2   3 -13 43.0839 5.70095  10
  -2   3  13 41.3893 3.44298   8
  -2   3  12 24.0435 2.84133   8
  -2   3  12 23.9104 5.01822  10
   2   3 -12 25.8045 5.35841  10
   2   3 -12 26.2073 3.63140   6
  -2   3  12 24.6489 5.66756   5
   2   3 -12 25.9030 5.12678   5
  -2   3  11 208.667 9.58090  10
   2   3 -11 229.820 10.1090  10
  -2   3  11 204.948 7.52990   8
  -2   3  11 211.313 8.23228   6
  -2   3  11 211.402 10.0795   5
   2   3 -10 645.904 21.0487  10
  -2   3  10 584.632 20.7541  10
  -2   3  10 592.928 19.6506   6
  -2   3  10 598.549 18.9735   8
  -2   3  10 630.177 21.2445   5
  -2   3   9 99.9307 3.75513   8
  -2   3   9 101.667 5.76531   5
   2   3  -9 89.4317 5.84287  10
  -2   3   8 782.629 25.1455   5
  -2   3   8 735.592 23.8527   6
   2   3  -8 790.663 24.9785  10
   2   3  -8 733.871 25.0386   5
   2   3  -7 184.038 7.98508   5
  -2   3   7 185.584 7.13693   6
  -2   3   7 210.578 8.15440   2
   2   3  -7 192.182 7.89496  10
  -2   3   7 208.245 8.21850   5
  -2   3   6 205.241 8.05741   6
  -2   3   6 265.952 8.96062   1
   2   3  -6 259.325 9.09838   5
  -2   3   6 219.903 8.79706   2
   2   3  -6 223.861 8.81346  10
  -2   3   5 142.781 5.90159   6
   2   3  -5 180.603 6.72302   5
   2   3  -5 156.019 6.49738  10
  -2   3   5 181.152 6.59234   1
  -2   3   5 150.362 6.63736   2
   2   3  -4 202.719 7.87512   5
   2   3  -4 198.838 7.84208  10
  -2   3   4 196.454 7.95751   2
  -2   3   4 235.948 7.65427   1
   2   3  -4 215.092 8.04024   9
   2   3  -3 1836.33 52.6295   5
   2   3  -3 1651.77 52.6290  10
  -2   3   3 1692.82 52.7125   2
   2   3  -3 1751.06 52.7104   9
  -2   3   3 1673.72 52.1902   1
  -2   3   2 1606.45 49.4629   2
   2   3  -2 1620.47 49.3564   9
   2   3  -2 1664.45 49.2228   5
  -2   3   2 1570.28 48.7446   1
   2   3  -1 101.114 4.30795   5
   2   3  -1 103.028 3.50204   2
  -2   3   1 94.8178 4.44739   2
  -2   3   1 95.8925 4.33595   7
   2   3  -1 106.720 4.46117   9
  -2   3   1 98.6831 3.72036   1
   2   3  -1 102.912 4.61574   1
   2   3   0 1247.52 38.3733   2
   2   3   0 1336.58 39.4570   1
  -2   3   0 1246.29 38.5062   1
  -2   3   0 1304.70 39.3189   7
   2   3   0 1311.51 39.3672  11
   2   3   1 1036.87 30.2984   6
   2   3   1 905.799 30.5140   1
  -2   3  -1 991.114 30.3368   3
  -2   3  -1 941.923 30.3869   7
   2   3   1 981.872 30.4813  11
   2   3   2 688.083 22.0762   1
  -2   3  -2 714.033 21.8481   3
   2   3   2 658.025 21.7202   6
  -2   3  -3 865.500 27.5495   5
  -2   3  -3 921.388 27.6755   3
   2   3   3 913.181 27.6368   6
  -2   3  -4 1234.31 37.6070   3
  -2   3  -4 1181.55 37.4545   5
   2   3   4 1212.13 37.8795   1
  -2   3  -5 1538.08 47.1947   3
  -2   3  -5 1503.20 47.0438   5
   2   3   5 1539.17 47.5002   1
  -2   3  -6 88.4920 4.76982   5
   2   3   6 97.5195 5.25220   1
  -2   3  -6 90.3464 4.91506   3
   2   3   6 86.0761 4.84634  10
  -2   3  -7 322.972 11.8225   5
   2   3   7 333.634 12.3512   1
   2   3   7 328.217 11.6875   5
   2   3   7 312.098 11.6710   6
   2   3   7 333.828 12.1135  10
  -2   3  -8 824.551 27.2415   5
   2   3   8 886.336 27.5912  10
   2   3   8 864.122 27.1170   5
   2   3   8 814.835 27.1144   6
   2   3   8 780.504 27.0046   8
   2   3   8 891.293 27.9225   1
  -2   3  -9 1193.16 37.7678   5
   2   3   9 1221.07 38.0755  10
   2   3   9 1198.14 37.5497   6
   2   3   9 1109.95 37.3862   8
   2   3   9 1206.59 38.3360   1
   2   3   9 1183.32 37.6597   5
   2   3  10 404.582 15.1611  10
   2   3  10 375.885 14.5293   8
   2   3  10 395.471 15.4275   1
   2   3  10 426.257 14.9326   5
  -2   3 -10 424.316 15.0490   5
   2   3  11 192.178 9.21914  10
   2   3  11 193.498 9.02192   5
  -2   3 -11 181.227 8.78579   5
   2   3  11 176.472 8.49705   8
   2   3  11 203.710 9.89492   1
   2   3  12 207.768 10.0884   5
  -2   3 -12 208.575 9.89089   5
   2   3  12 221.459 10.3501  10
  -2   3 -12 195.078 9.66286   6
   2   3  12 214.329 9.59826   8
   2   3  12 209.737 10.7380   1
  -2   3 -13 36.6718 5.76750   6
   2   3  13 43.0701 6.07292  10
   2   3  13 48.0981 6.15832   5
  -2   3 -13 49.5367 6.18207   5
   2   3  13 52.1668 5.63279   8
   2   3  13 46.8334 6.70354   1
  -2   3 -14 103.813 7.64482   5
  -2   3 -14 101.550 7.60441   6
   2   3  14 97.4251 7.99862   5
   2   3  14 93.6932 7.20876   8
  -2   3 -15 201.315 10.8127   5
  -2   3 -15 225.664 10.6964   6
   2   3  15 197.135 10.4121   8
   2   3  15 217.039 11.1622   5
   2   3  16 168.799 9.62305   8
  -2   3 -16 210.226 10.6460   6
   2   3  16 189.362 11.5708   3
  -2   3 -16 180.997 11.7429  10
   2   3  16 183.954 10.9579   5
  -2   3 -17 22.3630 6.32414   6
   2   3  17 15.3300 6.99627   5
   2   3  17 26.1010 8.05914   3
  -2   3 -17 42.3067 9.03685  10
   2   4 -18 72.0266 9.38088   4
   2   4 -18 76.4820 9.24873  10
  -2   4  18 88.9594 9.60101   5
   2   4 -17 0.93586 7.37035   4
   2   4 -17 3.80791 6.66425  10
  -2   4  17-0.44063 7.51570   5
   2   4 -16 59.1596 8.12392   4
   2   4 -16 67.0180 7.75150  10
  -2   4  16 78.2271 9.09637   5
  -2   4  15 33.8974 7.11990   5
   2   4 -15 45.8136 7.07801  10
   2   4 -15 33.4358 7.12679   4
   2   4 -15 38.0137 4.94423   6
   2   4 -14 55.7873 6.81703  10
  -2   4  14 35.6784 6.15481  10
   2   4 -14 47.6740 4.62914   6
   2   4 -14 49.3498 6.51706   5
  -2   4  14 45.1009 7.14884   5
   2   4 -14 24.2473 6.34802   4
  -2   4  14 38.8835 6.45585   1
   2   4 -13 76.7556 7.10369   5
  -2   4  13 95.9965 7.72585   5
  -2   4  13 77.1705 7.20636   1
   2   4 -13 61.5637 7.23973   4
  -2   4  13 76.9734 6.85480  10
   2   4 -13 78.5642 7.13961  10
  -2   4  12 244.364 11.3515  10
   2   4 -12 261.207 11.7019  10
  -2   4  12 260.147 11.7447   1
  -2   4  12 274.488 11.9525   5
   2   4 -12 253.201 11.5549   5
   2   4 -12 235.786 11.7668   4
  -2   4  12 265.329 10.1314   6
  -2   4  11 275.009 11.6015   5
  -2   4  11 241.969 9.83048   6
   2   4 -11 278.837 11.3158  10
  -2   4  11 241.026 10.9420  10
  -2   4  11 272.884 11.4380   1
  -2   4  10 89.0064 6.32812   5
  -2   4  10 84.6994 4.82560   6
   2   4 -10 82.8921 5.85213  10
  -2   4  10 78.2035 5.89952  10
  -2   4  10 82.9329 6.08789   1
  -2   4   9 477.543 17.2390   5
  -2   4   9 482.909 16.9974   1
   2   4  -9 498.285 17.1132  10
  -2   4   9 470.842 16.8255  10
  -2   4   9 458.373 15.9174   6
   2   4  -8 234.024 9.72619   5
   2   4  -8 240.315 9.59710  10
  -2   4   8 231.921 9.49205  10
  -2   4   8 227.879 8.63102   6
  -2   4   8 224.576 9.35883   1
   2   4  -7 1086.58 34.5760   5
  -2   4   7 1140.05 34.7074   2
  -2   4   7 1092.56 34.3918   1
  -2   4   7 1034.13 33.7081   6
   2   4  -7 1082.57 34.5770  10
   2   4  -6 54.3748 4.05278   5
  -2   4   6 58.9837 3.97898   2
  -2   4   6 70.6766 4.08295   1
   2   4  -6 55.5661 4.31300  10
  -2   4   6 51.7470 3.50790   6
  -2   4   5 1555.63 47.8161   2
   2   4  -5 1508.62 47.6957   5
   2   4  -5 1569.48 47.8372  10
  -2   4   5 1504.81 47.4514   1
   2   4  -5 1548.69 47.9221   9
   2   4  -4 777.816 24.7836   5
   2   4  -4 729.043 24.8677  10
  -2   4   4 757.526 24.9461   2
  -2   4   4 783.604 24.5422   1
   2   4  -4 800.702 25.0138   9
   2   4  -3 1153.68 35.3150   5
   2   4  -3 1241.21 35.5456   9
  -2   4   3 1126.64 35.4453   2
   2   4  -3 1101.61 33.8992   3
  -2   4   3 1138.26 34.8835   1
  -2   4   2 126.156 5.75608   2
  -2   4   2 136.695 5.28936   1
   2   4  -2 136.481 5.74307   9
   2   4  -2 131.710 5.66152   5
   2   4  -1 490.142 15.9894   5
  -2   4   1 484.880 16.2966   2
   2   4  -1 491.165 15.2237   2
  -2   4   1 489.031 15.2505   9
   2   4  -1 476.501 16.0549   9
  -2   4   1 476.679 16.0743   7
   2   4  -1 468.070 16.3286   1
  -2   4   1 489.063 15.5046   1
  -2   4   0 251.321 9.75780   2
   2   4   0 269.208 8.78176   2
  -2   4   0 263.132 8.96543   1
   2   4   0 280.017 9.92041   1
   2   4   0 276.480 9.95234  11
  -2   4   0 265.185 9.61256   7
  -2   4  -1 676.181 22.2480   7
  -2   4  -1 711.426 22.1549   3
   2   4   1 645.830 22.0450   6
   2   4   1 686.722 22.4973   1
   2   4   1 692.880 22.4606  11
   2   4   1 712.269 21.4699   2
   2   4   2 1773.99 54.8692   7
   2   4   2 1864.15 56.1079   6
   2   4   2 1910.50 56.5252  11
   2   4   2 1883.38 56.4979   1
  -2   4  -2 1854.07 56.0726   3
   2   4   2 1867.05 55.5588   2
   2   4   3 1666.45 50.8744   1
  -2   4  -3 1586.17 50.4384   5
  -2   4  -3 1677.05 50.4185   3
   2   4   3 1620.41 50.4277   6
  -2   4  -4 413.979 14.3547   3
   2   4   4 439.545 15.0800   1
  -2   4  -4 420.369 14.4810   5
  -2   4  -5 275.442 10.0847   3
   2   4   5 270.916 10.6426   1
  -2   4  -5 269.543 10.1251   5
  -2   4  -6 712.250 23.5696   3
   2   4   6 750.634 24.1987   1
  -2   4  -6 714.517 23.6870   5
   2   4   7 109.546 5.82389   6
  -2   4  -7 120.929 6.20399   5
   2   4   7 131.613 6.68809   1
  -2   4  -7 116.720 6.08275   3
   2   4   7 116.693 6.26188  10
  -2   4  -8 529.851 18.3386   5
   2   4   8 548.098 18.9066   1
   2   4   8 520.944 18.1461   5
   2   4   8 510.605 18.0412   6
   2   4   8 543.143 18.4809  10
  -2   4  -9 63.9704 5.11863   5
   2   4   9 65.1944 5.21134  10
   2   4   9 62.9192 4.94661   5
   2   4   9 76.3985 6.01645   1
   2   4   9 58.8915 4.69126   6
  -2   4 -10 219.589 9.79471   5
   2   4  10 218.386 9.66193   5
   2   4  10 210.904 9.96408  10
   2   4  10 219.968 9.50615   6
   2   4  10 222.046 10.4429   1
  -2   4 -11 120.237 6.97073   5
   2   4  11 123.677 7.38498   5
   2   4  11 121.647 7.49788  10
   2   4  11 109.054 6.92802   6
   2   4  11 120.126 7.84988   1
   2   4  12 61.1856 6.83094   1
   2   4  12 56.5813 6.02918  10
  -2   4 -12 54.1560 5.99604   5
   2   4  12 54.5458 6.03943   5
   2   4  13 79.3760 7.28757  10
  -2   4 -13 69.0442 6.63236   5
   2   4  13 72.9978 6.94303   5
  -2   4 -13 68.4662 6.54869   6
   2   4  13 82.6718 7.74359   1
  -2   4 -14 133.100 8.46275   5
  -2   4 -14 127.172 8.20882   6
   2   4  14 131.060 8.87676   5
   2   4  15 64.2472 7.62115   5
  -2   4 -15 56.8828 6.92530   6
  -2   4 -15 44.2450 8.37702  10
   2   4  16 85.4185 8.30139   5
  -2   4 -16 86.2480 9.47930  10
  -2   4 -16 84.2869 7.60832   6
  -2   4 -17 29.6680 6.94286   6
   2   4  17 26.9113 7.15058   5
  -2   4 -17 6.72266 7.47605  10
   2   4  17 17.4136 7.80540   3
  -2   5  18 9.99684 8.37939   5
   2   5 -18 5.51143 7.31818  10
   2   5 -18 9.58908 7.76241   4
   2   5 -17 180.179 11.7300  10
   2   5 -17 168.607 11.7665   4
   2   5 -16 70.8481 8.68531   4
   2   5 -16 103.063 9.18220  10
  -2   5  16 88.5554 8.72918   5
   2   5 -15 10.5364 6.44613  10
   2   5 -15 17.4729 6.50998   4
   2   5 -15 8.75643 4.16935   6
  -2   5  15 25.1651 6.83692   5
  -2   5  14 13.8879 5.89621   5
   2   5 -14 8.51562 5.67875   4
   2   5 -14 17.2119 5.83844  10
  -2   5  13 266.452 12.2806  10
   2   5 -13 295.925 12.5251  10
  -2   5  13 268.751 10.7711   6
  -2   5  13 282.302 12.9037   5
   2   5 -13 272.640 12.4600   5
  -2   5  13 274.884 12.7621   1
   2   5 -13 238.675 12.3946   4
   2   5 -12 381.066 16.7027   4
  -2   5  12 418.701 15.2334   6
  -2   5  12 439.393 16.6231  10
   2   5 -12 451.987 17.0113  10
  -2   5  12 445.602 16.9596   1
  -2   5  12 445.579 16.9834   5
   2   5 -11 169.021 9.33762   4
  -2   5  11 186.616 8.21885   6
  -2   5  11 186.303 9.36989  10
   2   5 -11 197.817 9.66824  10
  -2   5  11 202.344 9.73704   5
  -2   5  11 211.012 9.87441   1
  -2   5  10 11.2828 4.43170   1
  -2   5  10 17.5126 3.57234   6
  -2   5  10 10.6972 4.32938  10
   2   5 -10 18.3360 4.28960  10
   2   5 -10 17.5332 4.56587   4
  -2   5  10 25.0817 5.02531   5
   2   5  -9 102.106 6.71102   5
  -2   5   9 107.828 6.33539  10
   2   5  -9 92.7848 6.42094  10
   2   5  -9 89.1291 6.29650   4
  -2   5   9 105.983 6.53970   1
  -2   5   8 1264.48 40.4734   6
   2   5  -8 1285.96 41.2958   5
  -2   5   8 1259.52 41.4359   2
   2   5  -8 1341.18 41.4004  10
   2   5  -8 1305.20 41.4056   4
  -2   5   8 1319.13 41.2715   1
  -2   5   7 171.089 7.41112   6
   2   5  -7 178.707 7.94327   5
  -2   5   7 166.800 8.12355   2
   2   5  -7 182.597 8.03152  10
   2   5  -7 182.514 8.08379   4
  -2   5   7 183.638 8.00064   1
   2   5  -6 438.683 15.1557   9
  -2   5   6 429.472 14.8950   2
  -2   5   6 389.416 14.1793   6
   2   5  -6 429.302 14.8809   5
  -2   5   6 408.834 14.5568   1
   2   5  -6 406.571 14.7389   4
   2   5  -6 403.792 14.8552  10
   2   5  -5 98.5611 5.81223  10
  -2   5   5 99.3850 5.60453   2
   2   5  -5 87.2394 5.28739   4
   2   5  -5 91.5467 5.46460   5
   2   5  -5 116.647 5.82440   9
  -2   5   5 102.772 5.36282   1
   2   5  -4 101.578 5.38314  10
   2   5  -4 84.8510 3.29689   3
   2   5  -4 88.6937 4.89614   5
   2   5  -4 108.746 5.46817   9
  -2   5   4 93.2481 5.21204   2
  -2   5   4 93.0752 4.79890   1
   2   5  -4 83.4795 4.68735   4
   2   5  -3 354.633 12.8480   4
  -2   5   3 375.335 13.2638   2
   2   5  -3 380.013 13.1931   5
   2   5  -3 377.116 13.2574   9
  -2   5   3 388.512 12.7994   1
   2   5  -3 365.570 11.6573   3
   2   5  -2 1088.21 35.7188   4
   2   5  -2 1187.79 36.0702   5
   2   5  -2 1137.45 35.1881   2
  -2   5   2 1153.78 36.2098   2
  -2   5   2 1151.33 35.9809   7
  -2   5   2 1152.06 35.5673   1
   2   5  -1 412.281 13.9551   5
   2   5  -1 388.293 14.3429  11
  -2   5   1 406.516 14.2053   2
   2   5  -1 415.394 13.0812   2
  -2   5   1 386.818 13.0954   9
  -2   5   1 416.711 13.4808   1
   2   5  -1 379.402 14.1719   1
  -2   5   1 408.201 13.9415   7
   2   5   0 38.8291 3.53011  11
  -2   5   0 35.5084 3.29414   2
   2   5   0 36.7881 2.31779   2
  -2   5   0 35.9996 3.14474   7
   2   5   0 36.4812 3.47019   1
  -2   5   0 38.0620 2.82596   1
  -2   5   0 38.4910 2.76347   9
   2   5   1 135.786 6.50563   1
   2   5   1 151.919 5.49790   2
   2   5   1 144.491 6.54531  11
  -2   5  -1 138.059 4.69907   4
  -2   5  -2 1344.86 40.0372   4
  -2   5  -2 1302.49 41.0720   3
   2   5   2 1329.90 41.2718   6
   2   5   2 1233.67 41.5183   1
   2   5   2 1315.44 41.6690  11
   2   5   2 1329.53 40.6133   2
   2   5   3 727.819 24.2289   6
  -2   5  -3 740.155 24.3759   5
  -2   5  -3 755.754 24.1225   3
   2   5   3 786.178 24.7669   1
   2   5   3 725.661 22.9122   7
   2   5   3 778.740 23.7675   2
   2   5   4 699.128 24.2803   1
  -2   5  -4 733.567 23.9355   5
  -2   5  -4 749.671 23.6929   3
   2   5   5 311.508 11.8689   1
  -2   5  -5 298.843 11.3477   5
  -2   5  -5 294.623 11.0525   3
   2   5   6 41.7353 4.38787   1
  -2   5  -6 30.4135 3.67959   3
  -2   5  -6 26.9940 3.73176   5
   2   5   7 765.325 25.2247   1
  -2   5  -7 729.910 24.3628   5
  -2   5  -7 741.759 24.1801   3
   2   5   7 702.903 24.1673   6
   2   5   8 438.658 15.6845   6
  -2   5  -8 444.891 15.9456   5
   2   5   8 445.648 16.0941  10
   2   5   8 437.050 16.5620   1
   2   5   9 94.7654 6.03227   6
  -2   5  -9 105.548 6.49303   5
   2   5   9 101.443 6.21662   5
   2   5   9 86.5367 6.15086  10
   2   5   9 89.6076 6.71012   1
  -2   5 -10 112.702 6.98505   5
   2   5  10 117.952 7.16973  10
   2   5  10 112.261 6.76998   5
   2   5  10 115.085 7.56336   1
   2   5  10 110.384 6.50178   6
  -2   5 -11 280.143 12.0290   5
   2   5  11 289.629 12.0655   5
   2   5  11 271.673 11.6573   6
   2   5  11 286.554 12.7960   1
   2   5  11 291.327 12.4282  10
   2   5  12 32.2647 5.89348   1
   2   5  12 19.5214 5.46772   5
  -2   5 -12 10.8736 5.65310   5
   2   5  12 21.5527 5.84778  10
   2   5  12 14.1878 5.13404   6
   2   5  13 3.88432 5.83097   5
  -2   5 -13 6.10828 5.42215   5
  -2   5 -13-2.08082 5.97177  10
  -2   5 -14 83.2663 7.28443   6
   2   5  14 89.4697 7.65743   5
  -2   5 -14 94.0073 7.98928   5
  -2   5 -14 75.7064 8.31250  10
   2   5  15 49.9045 7.41409   5
  -2   5 -15 58.7015 7.99349  10
  -2   5 -15 60.9752 6.93273   6
   2   5  16 72.9813 8.30369   5
  -2   5 -16 54.4704 8.88028  10
  -2   5 -16 71.2393 7.72195   6
   2   5  17 45.4761 8.07509   5
  -2   5 -17 25.3670 6.58571   6
  -2   5 -17 30.9624 8.81727  10
  -2   6  17 41.6267 9.23813   5
   2   6 -17 22.4443 8.22979   4
   2   6 -17 19.7689 7.18942  10
   2   6 -16 29.2516 7.87287   4
   2   6 -16 31.0573 7.47499  10
  -2   6  16 28.0560 8.20580   5
   2   6 -15 62.8557 7.99999   4
   2   6 -15 74.4084 8.24645  10
  -2   6  15 70.6650 8.68622   5
   2   6 -14 91.6362 8.35020  10
  -2   6  14 106.113 9.01515   5
   2   6 -14 102.847 8.67327   4
  -2   6  14 103.784 6.50121   6
  -2   6  13 158.811 7.98916   6
   2   6 -13 178.251 9.99660   5
  -2   6  13 181.330 9.88959  10
   2   6 -13 173.423 9.87320  10
  -2   6  13 179.773 10.2888   5
  -2   6  13 162.905 10.1901   1
   2   6 -13 157.254 9.77668   4
   2   6 -12 70.6546 7.14198   4
  -2   6  12 66.6432 5.51198   6
  -2   6  12 71.9616 6.76119  10
   2   6 -12 92.3938 7.47662  10
  -2   6  12 73.7432 7.23448   5
  -2   6  12 75.2918 7.18852   1
  -2   6  11 66.0673 6.41217   1
  -2   6  11 58.1729 6.17592  10
   2   6 -11 49.0419 6.01814  10
  -2   6  11 46.2785 4.89691   6
  -2   6  11 55.5502 6.59823   5
   2   6 -11 52.1167 6.26478   4
  -2   6  10 268.974 10.5433   6
  -2   6  10 257.389 11.3121  10
   2   6 -10 273.899 11.6937  10
   2   6 -10 255.225 11.4230   4
  -2   6  10 262.277 11.5750   1
  -2   6   9 164.297 7.94426   6
   2   6  -9 186.739 9.28302   5
   2   6  -9 196.689 9.21594   4
   2   6  -9 196.610 9.24011  10
  -2   6   9 190.928 9.14750   2
  -2   6   9 190.418 9.28570   1
  -2   6   8 246.830 10.0005   6
   2   6  -8 249.545 10.7386   5
   2   6  -8 247.851 10.5659   4
   2   6  -8 247.859 10.8219  10
  -2   6   8 252.919 10.5857   1
  -2   6   8 269.406 10.8552   2
  -2   6   7 489.298 17.2186   2
  -2   6   7 430.387 16.2986   6
   2   6  -7 511.069 17.1704   5
  -2   6   7 459.781 16.8119   1
   2   6  -7 500.649 17.5776   9
   2   6  -7 465.031 16.9041   4
   2   6  -7 491.717 17.2324  10
   2   6  -6 85.4677 5.73396   9
   2   6  -6 69.0595 5.11796  10
   2   6  -6 77.4984 5.44940   5
  -2   6   6 71.9650 5.27832   2
  -2   6   6 81.1935 5.37405   1
   2   6  -6 75.5636 5.14025   4
  -2   6   5 51.8072 4.57555   2
   2   6  -5 68.8676 4.30831   4
   2   6  -4 112.203 6.18596  10
   2   6  -4 117.657 5.78513   4
  -2   6   4 111.394 6.01250   2
   2   6  -4 113.300 4.28493   3
   2   6  -4 112.078 6.04174   5
  -2   6   4 111.647 5.74478   1
   2   6  -4 135.350 6.54974   9
  -2   6   3 478.770 16.4274   7
  -2   6   3 476.692 16.9260  11
   2   6  -3 470.365 16.2202   4
  -2   6   3 514.750 16.8170   2
   2   6  -3 475.891 16.6197   5
  -2   6   3 478.448 16.2413   1
   2   6  -3 465.120 15.0318   3
   2   6  -2 152.207 6.88930   5
  -2   6   2 163.456 7.05402   2
   2   6  -2 155.345 5.95536   2
  -2   6   2 140.348 6.29545   1
   2   6  -2 137.051 6.24878   4
  -2   6   2 147.496 6.68254   7
  -2   6   2 142.954 7.09370  11
  -2   6   1 723.386 24.6406  11
   2   6  -1 786.626 25.0490  11
  -2   6   1 737.165 23.8535   1
  -2   6   1 750.718 24.5616   2
   2   6  -1 748.093 23.4809   2
  -2   6   1 761.366 24.2746   7
  -2   6   1 707.032 23.3585   9
   2   6   0 500.667 17.2924  11
  -2   6   0 459.485 17.0610  11
   2   6   0 501.080 15.7421   2
  -2   6   0 495.320 16.9591   2
  -2   6   0 460.665 16.0742   1
  -2   6   0 482.950 16.5815   7
  -2   6   0 474.931 15.9636   9
  -2   6  -1 63.6687 2.62024   4
   2   6   1 76.1740 3.68519   2
  -2   6  -1 74.6065 4.94200   2
   2   6   1 70.4633 4.91945  11
  -2   6  -1 71.0625 4.11112   9
  -2   6  -2 163.634 6.97239   3
  -2   6  -2 151.779 5.64959   4
   2   6   2 158.343 7.18802   6
   2   6   2 164.702 7.62197  11
   2   6   2 173.172 6.45789   2
   2   6   3 212.087 7.32883   7
   2   6   3 227.463 8.92429   6
  -2   6  -3 204.659 8.89414   5
  -2   6  -3 208.321 7.59340   4
  -2   6  -3 215.818 8.52644   3
   2   6   3 224.154 9.31366  11
   2   6   3 218.131 8.20714   2
  -2   6  -4 1245.41 39.3879   5
  -2   6  -4 1196.13 38.1661   4
   2   6   4 1171.90 39.6671   1
   2   6   4 1261.46 37.8026   7
  -2   6  -4 1283.41 38.9798   3
   2   6   5 264.505 10.9083   1
  -2   6  -5 252.268 10.3242   5
  -2   6  -5 246.564 9.71327   3
   2   6   6 361.084 14.2532   1
  -2   6  -6 366.249 13.2801   3
  -2   6  -6 367.768 13.7422   5
   2   6   7 185.926 8.84625   1
  -2   6  -7 159.478 7.95880   5
  -2   6  -7 167.023 7.72990   3
   2   6   7 162.885 7.99708   6
   2   6   8 577.491 21.9985   1
  -2   6  -8 624.774 21.3598   5
  -2   6  -8 623.140 20.9748   3
   2   6   8 618.311 21.1036   6
   2   6   9 143.057 7.36436   6
  -2   6  -9 135.670 7.91142   5
   2   6   9 139.020 8.02371  10
   2   6   9 129.787 8.24656   1
   2   6  10 68.8283 5.73862   6
  -2   6 -10 76.4728 6.27890   5
  -2   6 -10 75.3680 6.96053  10
   2   6  10 77.4610 6.28842   5
   2   6  10 76.0990 6.39712  10
   2   6  10 67.9520 6.54698   1
  -2   6 -11 134.785 7.92602   5
   2   6  11 134.885 8.15120  10
  -2   6 -11 116.824 8.57621  10
   2   6  11 128.003 7.94598   5
   2   6  11 115.287 8.60650   1
   2   6  11 120.213 7.61540   6
  -2   6 -12 548.632 19.9446   5
  -2   6 -12 515.339 20.2947  10
   2   6  12 578.624 20.5105  10
   2   6  12 533.623 19.7231   5
   2   6  12 550.417 21.1521   1
   2   6  12 494.878 19.2662   6
   2   6  13 140.054 8.83658   5
  -2   6 -13 131.731 9.42838  10
   2   6  13 120.582 8.02010   6
  -2   6 -13 138.597 8.89854   5
  -2   6 -14 181.750 11.2749  10
   2   6  14 196.542 10.7211   5
   2   6  15 69.2072 7.80038   5
  -2   6 -15 53.9910 8.27695  10
   2   6  16 53.6937 8.18038   5
  -2   6 -16 59.1566 8.72542  10
  -2   6 -16 55.6982 7.20873   6
  -2   7  17 50.7682 9.65263   5
   2   7 -17 68.3570 8.85367  10
   2   7 -17 43.2745 8.90284   4
  -2   7  16 27.8666 8.10998   5
   2   7 -16 18.8968 7.73599   4
   2   7 -16 22.6740 7.60012  10
  -2   7  15 208.771 12.2079   5
  -2   7  15 217.407 9.83211   6
   2   7 -15 162.943 11.5852   4
   2   7 -15 211.803 12.0693  10
   2   7 -14 133.903 9.28730  10
  -2   7  14 133.136 7.78784   6
   2   7 -14 123.259 9.16923   4
  -2   7  14 163.833 10.5603   5
   2   7 -13 3.93673 6.08383  10
  -2   7  13-2.51978 4.51210   6
  -2   7  13 10.4065 6.34807   5
   2   7 -13 12.3610 5.81694   4
  -2   7  12 39.2658 6.58210   1
  -2   7  12 23.9523 5.59482  10
   2   7 -12 32.8116 6.37251  10
  -2   7  12 23.4612 4.52231   6
  -2   7  12 29.6429 6.14987   5
   2   7 -12 34.1192 6.23046   4
  -2   7  11 24.1314 4.51013   6
   2   7 -11 22.6892 5.46048  10
   2   7 -11 20.6551 5.60755   4
  -2   7  11 31.5942 5.64884  10
  -2   7  11 13.8558 5.68718   1
   2   7 -10 323.297 13.5101   4
   2   7 -10 326.256 13.4630  10
  -2   7  10 304.164 12.3598   6
  -2   7  10 327.929 13.6285   1
  -2   7   9 71.8924 5.89529   2
  -2   7   9 52.5977 5.00963   6
   2   7  -9 58.9664 6.01361   5
  -2   7   9 76.8630 6.41559   1
   2   7  -9 52.0687 5.87791  10
   2   7  -9 50.4786 5.67061   4
   2   7  -9 71.1432 6.52998   9
   2   7  -8 43.1917 5.27600   9
  -2   7   8 51.1045 5.57154   1
  -2   7   8 40.7324 4.87973   6
   2   7  -8 48.2141 5.28031   5
   2   7  -8 48.3591 5.30056  10
  -2   7   8 44.0302 5.43474   2
   2   7  -8 44.1543 5.07885   4
   2   7  -7 86.4781 5.75525   4
   2   7  -7 88.0005 6.37487   9
  -2   7   7 80.2848 5.44336   6
   2   7  -7 83.4250 6.00913   5
  -2   7   7 69.5326 5.79112   2
  -2   7   7 89.4680 5.98212   1
   2   7  -7 65.8513 6.03511  10
   2   7  -6 120.321 7.04063  10
   2   7  -6 105.989 6.39381   4
  -2   7   6 80.8144 6.11374   2
   2   7  -6 94.8024 4.16553   3
   2   7  -6 96.2934 6.60116   5
  -2   7   6 109.660 6.38421   1
   2   7  -6 123.076 7.09612   9
   2   7  -5 262.093 8.77452   3
   2   7  -5 258.122 10.8209   5
  -2   7   5 276.629 10.9308   2
   2   7  -5 261.956 10.5014   4
   2   7  -5 243.365 11.0108  10
  -2   7   5 266.329 10.6274   1
  -2   7   4 100.622 5.83775   7
  -2   7   4 100.074 6.52390  11
   2   7  -4 99.4735 5.59589   4
  -2   7   4 102.123 5.98550   2
   2   7  -4 105.683 6.08011   5
   2   7  -4 98.0981 4.15419   3
  -2   7   4 105.066 5.89323   1
  -2   7   3 69.4957 4.74121   7
  -2   7   3 65.0863 5.15108  11
   2   7  -3 65.2657 4.77491   4
   2   7  -3 74.2561 4.92638   5
   2   7  -3 55.1933 3.21923   3
  -2   7   3 72.1652 4.67796   1
   2   7  -3 68.2271 3.96866   2
  -2   7   3 63.0437 5.12819   2
  -2   7   2 390.641 14.6667   2
   2   7  -2 403.017 13.6307   2
   2   7  -2 402.844 14.5487   5
  -2   7   2 374.384 13.9464   1
  -2   7   2 404.615 14.3928   7
  -2   7   2 405.715 14.9566  11
   2   7  -1 79.5488 6.15215  11
  -2   7   1 75.6553 5.62013  11
  -2   7   1 56.2178 4.20424   1
   2   7  -1 64.9487 4.03288   2
  -2   7   1 56.1164 4.83241   2
  -2   7   1 74.4050 5.05486   7
  -2   7   1 65.0634 3.85040   9
   2   7   0 1203.28 38.4577  11
  -2   7   0 1143.03 38.2341  11
  -2   7   0 1148.29 37.2161   1
  -2   7   0 1178.21 37.5980   7
  -2   7   0 1163.49 37.0159   9
   2   7   0 1180.72 36.7417   2
  -2   7   0 1260.13 38.1703   2
  -2   7  -1 653.204 21.6009   9
   2   7   1 663.172 22.7510  11
   2   7   1 658.693 21.2892   2
  -2   7  -1 638.042 22.4553   2
   2   7   2 306.926 12.3864  11
  -2   7  -2 303.325 10.0727   4
   2   7   2 315.805 11.0147   2
  -2   7  -2 312.023 11.6002   9
  -2   7  -2 302.365 11.4889   3
  -2   7  -3 315.680 13.0089   5
   2   7   3 358.342 12.9559   6
  -2   7  -3 344.431 12.4134   3
  -2   7  -3 315.457 11.2546   4
   2   7   3 369.368 13.6100  11
   2   7   3 331.486 12.1233   2
   2   7   3 344.952 11.1834   7
  -2   7  -4 127.406 7.02191   5
  -2   7  -4 124.557 6.32841   3
  -2   7  -4 128.494 5.60273   4
   2   7   4 134.622 6.39633   2
   2   7   4 134.550 5.21550   7
  -2   7  -5 1059.10 33.6476   5
  -2   7  -5 1041.67 32.4338   4
  -2   7  -5 948.530 33.5395  10
   2   7   5 1037.74 31.8858   7
  -2   7  -5 1031.41 32.9613   3
  -2   7  -6 201.490 8.37424   4
  -2   7  -6 211.809 9.88241  10
  -2   7  -6 201.306 8.84220   3
  -2   7  -6 208.560 9.33162   5
  -2   7  -7 73.3349 5.12390   3
   2   7   7 59.3010 5.20027   6
  -2   7  -7 66.8802 6.01098  10
  -2   7  -7 67.1496 5.66252   5
  -2   7  -8 160.783 7.68435   3
  -2   7  -8 151.476 8.50645  10
  -2   7  -8 152.468 8.20510   5
   2   7   8 151.537 8.01929   6
   2   7   9 412.763 15.6394   6
  -2   7  -9 405.792 15.9945   5
  -2   7  -9 418.885 15.3058   3
  -2   7  -9 402.211 16.0996  10
   2   7   9 425.801 17.1633   1
   2   7  10 69.9133 6.00969   6
  -2   7 -10 79.8168 7.00064   5
   2   7  10 73.6954 7.77250   1
  -2   7 -10 68.2263 6.56323  10
   2   7  10 77.7245 6.66645  10
   2   7  11 95.4928 7.05236   6
  -2   7 -11 96.3326 7.67911   5
   2   7  11 100.132 7.54370  10
   2   7  11 103.150 7.49951   5
  -2   7 -11 92.3269 7.98839  10
   2   7  11 108.182 8.63258   1
   2   7  12 75.2452 7.39602   5
   2   7  12 78.8740 6.64713   6
  -2   7 -12 88.2630 7.60061   5
  -2   7 -12 70.0014 7.70385  10
  -2   7 -13 70.2595 8.03689  10
   2   7  13 57.6716 7.41106   5
  -2   7 -14 28.9608 7.41013  10
   2   7  14 29.0603 7.10888   5
  -2   7 -15 42.4208 7.99928  10
   2   7  15 41.8825 7.18762   5
   2   7  16 194.194 11.7509   5
  -2   7 -16 189.309 10.8686   6
  -2   7 -16 191.882 12.5234  10
  -2   8  16 49.9000 9.15955   5
   2   8 -16 32.0082 8.25294   4
   2   8 -16 48.3606 8.33751  10
  -2   8  15 20.3697 7.91254   5
   2   8 -15 22.7953 7.57998   4
  -2   8  15 23.6188 5.71020   6
   2   8 -15 20.5240 7.35810  10
  -2   8  14 48.9274 7.85964   5
   2   8 -14 50.4157 7.79279   4
  -2   8  14 45.4973 6.11651   6
   2   8 -14 56.1159 7.31648  10
  -2   8  13 120.640 9.37767   5
   2   8 -13 92.0125 8.45051   4
  -2   8  13 98.8354 6.99270   6
   2   8 -13 102.838 8.63496  10
   2   8 -12 55.3236 7.03350  10
  -2   8  12 40.5093 7.19472   1
  -2   8  12 58.4492 7.22851   5
  -2   8  12 36.9542 5.29946   6
   2   8 -12 44.4918 6.91572   4
   2   8 -11 196.388 10.8429   9
  -2   8  11 169.564 9.62900  10
   2   8 -11 194.742 10.1985  10
  -2   8  11 157.970 8.70388   6
  -2   8  11 179.131 10.3333   1
   2   8 -11 174.185 10.2035   4
  -2   8  10 33.9375 5.07998   6
   2   8 -10 25.4383 5.83255   9
   2   8 -10 23.9026 5.53251  10
   2   8 -10 32.7357 5.64749   4
  -2   8  10 28.2116 5.97995   1
   2   8  -9 493.517 18.7872  10
  -2   8   9 475.878 17.8157   6
   2   8  -9 529.572 18.7858   5
  -2   8   9 488.599 18.6263   2
   2   8  -9 527.241 19.3460   9
   2   8  -9 497.633 18.6532   4
  -2   8   9 456.845 18.7163   1
   2   8  -8 79.0792 6.73281  10
  -2   8   8 82.3400 6.37009   2
  -2   8   8 63.7402 5.81116   6
   2   8  -8 83.4183 6.60450   5
   2   8  -8 69.7271 6.13084   4
   2   8  -8 70.0127 6.80944   9
  -2   8   8 68.5850 6.18725   1
  -2   8   7 607.622 21.7900   2
  -2   8   7 593.899 21.3544   6
   2   8  -7 625.314 22.2118   5
   2   8  -7 614.916 21.7006   4
  -2   8   7 613.899 21.8816   1
   2   8  -7 650.744 22.3742  10
   2   8  -6 155.206 5.95533   3
   2   8  -6 183.926 8.64361   5
  -2   8   6 151.126 8.20690   2
   2   8  -6 161.352 8.16813   4
  -2   8   6 156.641 8.26224   1
   2   8  -6 154.449 8.66227  10
  -2   8   5 502.704 18.0415   7
   2   8  -5 495.045 16.1882   3
   2   8  -5 508.764 18.3798   5
  -2   8   5 509.020 18.3504   2
   2   8  -5 507.175 17.9806   4
  -2   8   5 506.499 18.2165   1
   2   8  -5 546.015 18.9846  10
  -2   8   4 54.2261 4.79693   7
  -2   8   4 43.4432 5.16379  11
   2   8  -4 55.4401 4.53435   4
  -2   8   4 51.1440 4.90309   2
   2   8  -4 49.6178 4.42449   2
   2   8  -4 55.4408 4.99346   5
   2   8  -4 52.6984 3.14425   3
  -2   8   4 59.1446 5.07207   1
   2   8  -3 477.201 16.9734   9
  -2   8   3 466.359 16.5951   7
  -2   8   3 480.692 17.5096  11
   2   8  -3 434.490 16.0571   4
   2   8  -3 470.246 16.9162   5
   2   8  -3 439.774 15.0210   3
  -2   8   3 447.935 16.4061   1
   2   8  -3 479.158 16.0758   2
  -2   8   3 481.516 17.0808   2
  -2   8   2 227.603 9.99541   7
  -2   8   2 253.513 10.5714   2
   2   8  -2 237.026 9.22712   2
   2   8  -2 248.692 10.4300   5
   2   8  -2 238.825 10.1226   9
  -2   8   2 227.509 10.0010   1
   2   8  -2 234.824 11.0279  11
  -2   8   2 247.284 10.8895  11
  -2   8   1 379.108 15.3345  11
   2   8  -1 423.071 15.9380  11
  -2   8   1 390.846 13.8630   9
   2   8  -1 390.992 13.8847   2
  -2   8   1 405.650 15.0934   2
  -2   8   1 405.488 14.7443   7
  -2   8   1 395.938 14.3282   1
   2   8   0 176.337 7.46051   2
  -2   8   0 187.988 8.98921   2
   2   8   0 202.012 9.32669  11
  -2   8   0 169.275 9.02884  11
  -2   8   0 180.704 7.67459   9
   2   8   0 170.303 8.72240   1
  -2   8  -1 492.205 17.9571   2
   2   8   1 494.953 16.6278   2
   2   8   1 485.378 18.0593   1
   2   8   1 444.959 17.9660  11
  -2   8  -1 499.955 18.5411  11
  -2   8  -1 509.457 17.0579   9
   2   8   2 1026.18 31.8062   2
  -2   8  -2 966.519 32.1564   3
  -2   8  -2 1010.77 33.2067   2
  -2   8  -2 1000.43 30.5623   4
   2   8   2 1001.78 33.3291  11
  -2   8  -2 957.010 32.1787   9
   2   8   3 40.5417 4.64081   6
   2   8   3 37.2770 4.06824   2
  -2   8  -3 42.5166 4.18132   3
  -2   8  -3 39.2582 4.87314   5
  -2   8  -3 40.8868 2.89507   4
  -2   8  -3 45.4112 4.81341   9
   2   8   3 39.2423 5.19793  11
  -2   8  -4 649.553 22.9363   5
   2   8   4 665.567 20.9653   7
  -2   8  -4 642.324 21.2147   4
  -2   8  -4 650.659 22.2257   3
  -2   8  -4 654.741 23.1447  10
   2   8   4 682.893 22.1566   2
  -2   8  -5 38.6935 5.24947   5
   2   8   5 32.7746 3.02576   7
  -2   8  -5 42.3410 3.59285   4
  -2   8  -5 32.8433 5.48096  10
  -2   8  -5 38.8702 4.38599   3
   2   8   5 40.2136 4.45727   2
   2   8   6 461.741 17.8167   6
  -2   8  -6 500.219 18.2468   5
   2   8   6 484.668 16.1355   7
  -2   8  -6 526.640 18.4263  10
  -2   8  -6 499.978 16.9463   4
  -2   8  -6 474.590 17.1876   3
   2   8   7 109.774 7.21013   6
  -2   8  -7 99.8236 7.26343  10
  -2   8  -7 107.827 7.28838   5
  -2   8  -7 115.036 6.21966   4
  -2   8  -7 107.220 6.33153   3
   2   8   8 79.3910 6.42352   6
  -2   8  -8 88.0957 7.29523  10
  -2   8  -8 84.9132 7.08166   5
  -2   8  -8 87.5003 5.96224   4
  -2   8  -8 85.3632 5.86649   3
   2   8   9 0.27694 4.71802   6
  -2   8  -9-4.75137 5.68422  10
  -2   8  -9-0.91163 5.37053   5
  -2   8  -9 5.29811 4.14707   4
  -2   8  -9 0.23627 3.93792   3
  -2   8 -10 306.167 13.4001   5
  -2   8 -10 293.840 12.5331   4
   2   8  10 292.865 12.8160   6
  -2   8 -10 298.083 13.4621  10
  -2   8 -11 0.32722 5.69852   5
  -2   8 -11 17.7413 5.65737   4
   2   8  11 9.23837 4.84840   6
  -2   8 -11 7.68116 5.42036  10
   2   8  12 158.759 9.43092   5
  -2   8 -12 132.477 8.97684   4
  -2   8 -12 165.852 9.76954  10
   2   8  13 66.2364 7.74834   5
  -2   8 -13 47.7959 7.22214   4
  -2   8 -13 66.8103 7.94981  10
   2   8  14 21.0794 6.95524   5
  -2   8 -14 11.3204 6.33999   4
  -2   8 -14 11.1225 6.93855  10
   2   8  15 84.2627 9.42141   5
  -2   8 -15 69.2131 8.41005   4
  -2   8 -15 69.6752 8.75429  10
   2   9 -15 75.0574 9.07043   4
   2   9 -15 65.5662 8.85947  10
  -2   9  14 44.8390 8.19418   5
   2   9 -14 53.9789 8.33720   4
  -2   9  14 53.2145 6.38667   6
   2   9 -14 49.0247 7.84112  10
  -2   9  13 93.3485 9.19207   5
   2   9 -13 96.0688 8.41772  10
  -2   9  13 94.6206 7.20373   6
   2   9 -13 100.532 9.32658   4
   2   9 -12 241.113 11.9902  10
   2   9 -12 208.211 11.7442   4
  -2   9  12 231.547 10.7517   6
   2   9 -11 43.1711 7.01331  10
  -2   9  11 34.8775 7.19889   1
  -2   9  11 32.9559 5.41001   6
   2   9 -11 37.2928 6.65039   4
  -2   9  10 151.740 8.73710   2
  -2   9  10 124.649 7.71603   6
   2   9 -10 121.719 9.09126   9
   2   9 -10 118.599 8.72400  10
  -2   9  10 123.687 9.14234   1
   2   9 -10 119.357 8.43736   4
  -2   9   9 58.3677 5.93132   6
   2   9  -9 64.0615 6.75752   5
  -2   9   9 69.1866 6.95976   2
   2   9  -9 64.8676 6.57305   4
  -2   9   9 57.9111 6.78682   1
   2   9  -9 69.1707 6.94155  10
  -2   9   8 62.4919 6.35049   2
  -2   9   8 43.6848 5.71175   6
   2   9  -8 57.7550 6.22575   5
   2   9  -8 60.0212 6.24084   4
  -2   9   8 57.2628 6.47250   1
   2   9  -8 50.6875 6.51311  10
  -2   9   7 57.6322 6.01749   1
   2   9  -7 55.6819 3.41528   3
  -2   9   7 58.3584 5.87236   6
   2   9  -7 67.0459 6.11568   5
  -2   9   7 59.2238 5.97660   2
   2   9  -7 65.0262 6.15559   4
   2   9  -7 67.3437 6.70298  10
  -2   9   6 421.100 15.6130   7
   2   9  -6 390.091 13.5706   3
   2   9  -6 438.901 16.2529   5
  -2   9   6 432.935 16.3018   2
   2   9  -6 431.938 15.6619   4
  -2   9   6 422.009 16.0410   1
   2   9  -6 402.637 16.4127  10
   2   9  -5 9.65855 4.04918   2
   2   9  -5 11.1168 4.57062   9
  -2   9   5 12.7436 4.31080   7
   2   9  -5 12.0304 2.19940   3
   2   9  -5 15.2947 4.81761   5
  -2   9   5 12.7331 4.39849   2
   2   9  -5 12.1873 4.27554   4
  -2   9   5 15.8201 4.65177   1
   2   9  -5 10.4869 4.83352  10
   2   9  -4 186.969 9.40734   9
  -2   9   4 184.653 9.00841   7
  -2   9   4 187.302 9.15602   1
   2   9  -4 190.447 9.59172   5
   2   9  -4 201.041 8.78118   2
  -2   9   4 189.184 9.31894   2
   2   9  -4 190.998 8.88583   4
  -2   9   4 185.983 9.89580  11
   2   9  -4 195.884 7.34027   3
  -2   9   3 39.6150 4.30302   7
  -2   9   3 30.7151 4.71904   1
   2   9  -3 32.2834 4.83183   5
   2   9  -3 47.9492 5.86014  11
  -2   9   3 31.0314 5.16281  11
   2   9  -3 29.1576 3.12057   3
   2   9  -3 41.4614 5.11786   9
   2   9  -3 35.9370 4.21353   2
  -2   9   3 36.3466 5.13416   2
  -2   9   2 47.5954 4.83999   7
  -2   9   2 50.9988 5.45619   2
   2   9  -2 51.8027 4.20648   2
   2   9  -2 61.1880 5.68703   5
  -2   9   2 46.2317 5.50472  11
   2   9  -2 35.6897 5.65798  11
   2   9  -2 52.3338 5.10444   9
  -2   9   2 43.8503 4.92582   1
  -2   9   1 211.264 9.70245   2
   2   9  -1 198.068 8.51995   2
  -2   9   1 211.873 10.3893  11
   2   9  -1 201.547 10.7425  11
  -2   9   1 193.251 9.07518   7
  -2   9   1 202.592 9.16296   1
   2   9   0 180.718 7.83306   2
  -2   9   0 193.892 9.36252   2
  -2   9   0 169.968 9.42824  11
   2   9   0 177.001 9.67009  11
   2   9   0 171.542 9.11603   1
  -2   9   0 178.693 8.08550   9
   2   9   1 23.4808 3.61645   2
  -2   9  -1 9.70456 4.36965  11
   2   9   1 20.2702 4.88360  11
  -2   9  -1 21.2217 4.68860   2
  -2   9  -1 20.6595 4.17575   9
   2   9   1 22.1210 4.83961   1
   2   9   2 125.657 6.66230   2
   2   9   2 129.982 8.20399  11
  -2   9  -2 129.524 8.37840  11
  -2   9  -2 139.484 8.16936   2
  -2   9  -2 129.677 7.20068   9
   2   9   2 136.940 8.00875   1
  -2   9  -2 124.381 7.03641   3
  -2   9  -3 350.911 13.2675   3
  -2   9  -3 337.467 13.7023   9
   2   9   3 329.153 12.9282   2
   2   9   3 367.146 13.8500   6
  -2   9  -3 344.498 14.1044   5
  -2   9  -3 356.493 14.4683   2
  -2   9  -3 342.641 11.6464   4
   2   9   3 363.758 14.5857  11
   2   9   3 326.252 14.1297   1
   2   9   4 64.7686 6.51769   1
   2   9   4 70.9160 5.22002   2
  -2   9  -4 72.7073 6.42969   5
  -2   9  -4 68.0018 6.39376  10
  -2   9  -4 78.6913 4.34644   4
  -2   9  -4 80.0564 6.19635   9
  -2   9  -4 69.7618 5.25902   3
  -2   9  -5 315.464 12.2144   3
   2   9   5 328.169 12.5726   2
  -2   9  -5 306.754 13.1026   5
  -2   9  -5 298.327 11.4548   4
   2   9   5 320.342 13.8362   1
  -2   9  -5 309.405 13.4355  10
   2   9   5 316.736 11.0332   7
   2   9   6 23.2506 3.07118   7
   2   9   6 20.9658 5.43443   6
  -2   9  -6 21.0761 5.32242   5
  -2   9  -6 20.1399 3.72906   4
  -2   9  -6 11.9600 5.03921  10
   2   9   6 25.0951 5.76423   1
  -2   9  -6 25.6151 4.33696   3
   2   9   7 100.548 5.28429   7
   2   9   7 110.990 7.46857   6
  -2   9  -7 128.576 8.08136   5
  -2   9  -7 103.764 6.40876   4
  -2   9  -7 102.846 8.02664  10
   2   9   7 110.294 8.51405   1
  -2   9  -7 108.327 6.61783   3
   2   9   8 2.00777 3.16472   7
   2   9   8 4.67382 4.85763   6
  -2   9  -8 1.29910 5.20116   5
  -2   9  -8 4.69905 3.99443   3
  -2   9  -8 2.83255 4.28222   4
  -2   9  -8 7.98904 5.43751  10
   2   9   8 1.60382 6.09224   1
  -2   9  -9 210.382 10.8212   5
  -2   9  -9 200.514 9.34497   3
  -2   9  -9 200.222 9.78359   4
  -2   9  -9 192.430 10.6984  10
   2   9   9 184.630 10.0284   6
  -2   9 -10 4.29439 5.20739   4
  -2   9 -10 4.99024 5.83275  10
  -2   9 -10 6.81247 5.81356   5
   2   9  10 11.6677 5.35193   6
  -2   9 -11 28.5749 6.81809  10
  -2   9 -11 28.0980 6.00599   4
  -2   9 -12 28.9511 6.35574   4
  -2   9 -12 27.2431 7.36411  10
   2   9  12 41.5546 6.67391   5
  -2   9 -13 133.616 9.65488   4
  -2   9 -13 151.491 10.5186  10
   2   9  13 149.333 9.92208   5
  -2   9 -14 126.805 9.53397   4
  -2   9 -14 130.307 10.5339  10
   2   9  14 136.109 9.87278   5
  -2   9 -15 21.3000 7.30929   4
  -2   9 -15 7.23721 8.05397  10
   2   9  15 21.1971 7.99513   5
   2  10 -15 56.7689 9.12227   4
   2  10 -15 42.5652 8.33410  10
  -2  10  15 32.9906 8.98657   5
   2  10 -14 45.8657 8.68433   4
   2  10 -14 37.6979 7.94622  10
  -2  10  14 24.7394 8.16739   5
   2  10 -13 18.1885 7.04330   4
   2  10 -13 22.3470 7.30987  10
   2  10 -12 16.7189 6.45642   4
  -2  10  12 14.0796 5.67477   6
   2  10 -12 14.9976 7.05832  10
   2  10 -11 164.533 10.0293   4
   2  10 -11 155.555 10.0836  10
  -2  10  11 129.056 8.47211   6
  -2  10  10 32.7989 6.68341   2
   2  10 -10 28.9612 6.46022   4
   2  10 -10 30.5482 6.70996  10
  -2  10  10 35.5698 5.96314   6
  -2  10  10 29.5976 6.80655   1
  -2  10   9 159.003 9.56252   2
  -2  10   9 159.856 9.07426   6
  -2  10   9 165.887 10.2140   1
   2  10  -9 169.392 10.0886  10
   2  10  -9 160.628 9.54971   4
   2  10  -8 40.3806 6.13092   4
  -2  10   8 30.0641 5.96273   2
   2  10  -8 20.1328 5.68688   5
   2  10  -8 19.7343 5.89171  10
  -2  10   8 26.5987 5.63450   6
  -2  10   8 35.4227 6.82390   1
  -2  10   7 125.703 8.33883   1
   2  10  -7 119.382 8.73917   9
  -2  10   7 114.196 7.65826   7
  -2  10   7 115.754 7.70141   6
   2  10  -7 136.889 8.35290   5
   2  10  -7 130.143 8.02022   4
  -2  10   7 131.974 8.34697   2
   2  10  -7 121.764 5.37827   3
   2  10  -7 119.877 8.63635  10
   2  10  -6 25.1317 4.93882   4
  -2  10   6 24.2329 5.41813   2
   2  10  -6 31.4868 5.81725  10
   2  10  -6 30.7793 5.74192   9
  -2  10   6 25.5928 5.08121   7
   2  10  -6 24.1182 2.88737   3
   2  10  -6 26.7106 5.49804   5
  -2  10   6 27.8328 5.45143   1
   2  10  -6 29.9823 5.19519   2
   2  10  -5 133.732 8.71236   9
  -2  10   5 141.502 7.74055   7
   2  10  -5 129.755 5.77440   3
   2  10  -5 124.134 8.20757   5
   2  10  -5 141.187 7.86578   2
  -2  10   5 127.476 8.44238   2
   2  10  -5 134.310 7.67779   4
   2  10  -5 125.246 8.77747  10
  -2  10   5 145.142 8.45564   1
   2  10  -4 92.9086 7.39794   9
  -2  10   4 98.6038 6.87459   7
  -2  10   4 104.325 7.83589  11
   2  10  -4 109.805 6.70381   4
   2  10  -4 109.288 7.62809   5
   2  10  -4 100.500 5.03174   3
   2  10  -4 104.092 6.67044   2
  -2  10   4 104.459 7.31724   2
  -2  10   4 84.7731 6.65603   1
  -2  10   3 109.439 6.93298   7
   2  10  -3 101.672 8.56404  11
  -2  10   3 100.506 7.73455  11
  -2  10   3 110.985 7.48251   2
   2  10  -3 102.011 6.34239   2
   2  10  -3 99.1361 7.19651   5
   2  10  -3 106.569 7.40556   9
  -2  10   3 110.210 7.11777   1
   2  10  -3 106.846 5.35203   3
   2  10  -2 370.809 15.8235   5
   2  10  -2 418.915 14.8412   2
  -2  10   2 428.924 16.1739   2
  -2  10   2 385.304 15.2625   1
  -2  10   2 404.007 15.3273   7
  -2  10   2 376.370 16.3155  11
   2  10  -2 423.474 17.1263  11
  -2  10   1 968.023 32.2263   1
  -2  10   1 1012.18 33.0520   2
   2  10  -1 950.494 31.5465   2
   2  10  -1 965.631 32.7768   5
   2  10  -1 1022.28 34.0268  11
  -2  10   1 925.729 33.2703  11
  -2  10   0 197.289 10.2813   2
   2  10   0 207.578 8.88229   2
   2  10   0 202.656 10.9024  11
  -2  10   0 184.959 10.5098  11
  -2  10   0 181.007 8.99848   9
   2  10   0 214.411 10.8546   1
   2  10   1 57.4789 4.85474   2
  -2  10  -1 61.6063 6.75758   2
  -2  10  -1 51.7902 6.81027  11
   2  10   1 52.2324 6.05713  11
  -2  10  -1 52.4694 5.27495   9
   2  10   1 65.5944 6.60914   1
  -2  10  -2 136.302 7.77054   9
   2  10   2 132.783 6.93613   2
  -2  10  -2 157.165 8.99064   2
  -2  10  -2 147.109 7.71838   3
  -2  10  -2 138.329 9.42397  11
   2  10   2 136.543 8.97350  11
   2  10   2 124.884 8.13482   1
  -2  10  -3 187.798 8.77215   3
  -2  10  -3 171.306 9.25217   9
   2  10   3 177.929 8.46955   2
   2  10   3 176.376 9.46617   6
  -2  10  -3 191.872 10.0359   5
  -2  10  -3 186.730 10.1476   2
   2  10   3 183.363 10.1223  11
   2  10   3 169.715 9.97957   1
  -2  10  -4 377.570 15.5362   9
   2  10   4 359.627 16.0439   1
   2  10   4 417.416 14.7598   2
  -2  10  -4 403.355 15.9925   5
  -2  10  -4 405.895 16.3452   2
  -2  10  -4 380.192 13.2379   4
  -2  10  -4 377.654 16.0062  10
   2  10   4 392.417 16.2860  11
  -2  10  -4 369.726 14.5020   3
   2  10   5 32.2815 4.84996   2
  -2  10  -5 25.8822 4.69653   3
  -2  10  -5 29.5240 5.54698   5
  -2  10  -5 28.2112 5.74467   9
  -2  10  -5 21.4613 5.61654  10
  -2  10  -5 28.8254 3.55196   4
   2  10   5 22.3739 5.65420   1
   2  10   6 31.5865 6.29793   1
   2  10   6 33.0196 3.42222   7
   2  10   6 30.9996 5.85535   6
  -2  10  -6 35.8786 6.04527   5
  -2  10  -6 28.8282 6.10157   9
  -2  10  -6 32.0646 6.66903  10
  -2  10  -6 37.3681 4.29956   4
  -2  10  -6 22.0839 4.39807   3
   2  10   7 59.9813 4.37991   7
   2  10   7 54.7724 6.34866   6
  -2  10  -7 64.8023 6.86841   5
  -2  10  -7 60.0008 5.38497   4
  -2  10  -7 67.8572 7.23044  10
   2  10   7 50.9442 7.17566   1
  -2  10  -7 57.6071 5.38020   3
   2  10   8 278.329 10.6527   7
   2  10   8 263.353 12.5944   6
  -2  10  -8 302.141 13.4344   5
  -2  10  -8 268.750 13.1668  10
   2  10   8 289.617 13.9449   1
  -2  10  -8 289.501 11.8501   4
  -2  10  -8 286.744 11.8709   3
  -2  10  -9 10.7214 4.94985   4
  -2  10  -9 11.4975 5.78278  10
  -2  10  -9 6.81387 4.34882   3
  -2  10 -10 258.165 12.8062  10
  -2  10 -10 238.397 11.5717   4
  -2  10 -11 89.2165 8.29877  10
  -2  10 -11 95.2747 7.72691   4
  -2  10 -12 83.3122 8.67407  10
  -2  10 -12 78.6241 7.59058   4
  -2  10 -13 91.1953 8.42387   4
  -2  10 -13 91.3816 9.41118  10
   2  10  13 99.1004 9.13114   5
  -2  10 -14 85.6489 8.80029   4
  -2  10 -14 94.7486 9.54782  10
   2  10  14 97.4767 9.34308   5
   2  11 -14 66.2088 9.14785   4
   2  11 -14 58.6545 9.23418  10
  -2  11  14 58.4332 9.22532   5
   2  11 -13 11.2319 6.81994   4
   2  11 -13 5.34380 7.21112  10
   2  11 -12 9.32344 6.69236   4
   2  11 -12 12.9550 7.02382  10
   2  11 -11 60.8044 8.04627   4
   2  11 -11 66.7947 8.53579  10
   2  11 -10 172.328 10.8491  10
  -2  11  10 173.840 9.97468   7
   2  11 -10 177.825 10.5241   4
  -2  11  10 181.634 10.8322   2
  -2  11   9 77.3877 7.12635   7
  -2  11   9 77.6706 7.30560   6
   2  11  -9 66.2231 7.93788  10
  -2  11   9 67.1072 7.52429   1
   2  11  -9 61.9702 7.38626   4
  -2  11   9 81.7506 7.88625   2
  -2  11   8 98.3144 8.66455   1
  -2  11   8 99.3451 7.71684   7
  -2  11   8 114.356 8.39765   6
   2  11  -8 100.650 7.82282   4
  -2  11   8 98.6735 8.12189   2
   2  11  -8 101.549 8.70316  10
   2  11  -7 27.8082 6.01162   4
  -2  11   7 17.1522 6.35499   2
   2  11  -7 7.17310 5.65384  10
   2  11  -7 11.2426 6.20193   9
  -2  11   7 13.2050 5.26183   7
  -2  11   7 16.7033 5.39309   6
   2  11  -7 19.1342 5.73630   5
  -2  11   7 17.0668 6.07233   1
   2  11  -7 22.8956 5.63374   2
   2  11  -6 292.257 13.7341   9
  -2  11   6 297.792 12.7451   7
   2  11  -6 285.650 10.4098   3
   2  11  -6 294.746 13.1576   5
  -2  11   6 306.359 13.4154   2
   2  11  -6 309.524 12.9504   2
   2  11  -6 280.159 12.5397   4
   2  11  -6 298.904 13.7858  10
  -2  11   6 275.737 13.1151   1
   2  11  -5 54.6664 6.76027   9
  -2  11   5 61.8099 6.02348   7
   2  11  -5 47.3968 3.93010   3
   2  11  -5 48.5204 6.39836   5
   2  11  -5 53.2014 5.86938   2
  -2  11   5 55.2112 6.13056   2
   2  11  -5 54.7943 5.82581   4
   2  11  -5 65.4400 7.62262  10
  -2  11   5 54.8657 6.27207   1
  -2  11   4 313.272 13.3304   7
   2  11  -4 336.329 15.9252  11
  -2  11   4 332.079 14.7455  11
   2  11  -4 332.786 12.9974   2
  -2  11   4 326.415 13.7635   2
   2  11  -4 311.505 14.1786   5
   2  11  -4 299.013 11.3904   3
  -2  11   4 308.047 13.5970   1
   2  11  -4 324.336 14.2112   9
  -2  11   3 175.224 9.14498   7
   2  11  -3 164.751 7.53200   3
   2  11  -3 184.924 10.1917   5
   2  11  -3 181.401 8.89121   2
  -2  11   3 167.816 9.58008   2
  -2  11   3 175.696 9.46096   1
  -2  11   3 170.495 10.2481  11
   2  11  -3 191.086 11.2437  11
   2  11  -3 191.563 9.88441   9
  -2  11   2 554.626 20.5081   1
   2  11  -2 582.085 19.9311   2
  -2  11   2 590.302 21.3507   2
  -2  11   2 539.154 21.6688  11
   2  11  -2 581.114 22.5755  11
   2  11  -2 535.255 21.0327   5
  -2  11   1 193.230 10.3149   2
   2  11  -1 177.663 8.49550   2
   2  11  -1 161.531 9.76747   5
  -2  11   1 176.042 10.4028  11
   2  11  -1 172.940 10.8003  11
  -2  11   0 40.7804 5.04506   9
  -2  11   0 40.1430 6.80212  11
   2  11   0 35.7071 6.25407  11
  -2  11   0 30.5932 6.00274   2
   2  11   0 46.5559 4.74074   2
  -2  11  -1 34.2043 6.76535   2
   2  11   1 30.1334 4.44750   2
   2  11   1 27.3689 6.31155  11
  -2  11  -1 21.8741 6.93771  11
  -2  11  -1 18.1143 4.81144   9
   2  11   1 30.0932 6.65885   1
   2  11   2 296.933 13.8101   1
  -2  11  -2 288.181 12.4744   9
  -2  11  -2 306.719 13.8576   2
   2  11   2 305.830 11.9830   2
   2  11   2 313.197 14.1402  11
  -2  11  -2 266.835 14.0149  11
  -2  11  -2 286.939 12.2552   3
  -2  11  -3 485.442 18.1132   3
   2  11   3 480.761 17.7914   2
   2  11   3 503.016 19.1441   6
  -2  11  -3 487.621 19.4320   5
   2  11   3 516.599 20.0049  11
  -2  11  -3 479.479 20.2396  11
  -2  11  -3 507.184 19.6923   2
  -2  11  -3 483.809 18.7210   9
   2  11   3 516.606 19.8754   1
  -2  11  -4 186.246 10.0034   9
   2  11   4 182.329 9.35493   2
   2  11   4 197.786 10.9748   1
  -2  11  -4 181.523 10.5069   5
  -2  11  -4 206.426 11.3120   2
   2  11   4 210.924 11.2487  11
  -2  11  -4 193.136 11.0239  10
  -2  11  -4 196.280 9.28062   3
  -2  11  -5 18.4960 6.01867   9
  -2  11  -5 18.2731 4.83619   3
   2  11   5 23.9008 5.15305   2
  -2  11  -5 25.4944 6.85752   2
  -2  11  -5 24.2630 5.77479   5
  -2  11  -5 9.02547 3.36263   4
   2  11   5 25.8188 6.28286   1
  -2  11  -5 18.9290 6.75742  10
  -2  11  -6 93.1547 6.32308   3
   2  11   6 85.8562 7.66391   6
  -2  11  -6 99.6752 8.31205   5
  -2  11  -6 84.0210 7.83323  10
  -2  11  -6 88.8212 5.78372   4
  -2  11  -6 89.1656 7.89499   9
   2  11   6 79.2974 8.16583   1
  -2  11  -7 232.446 12.0704   5
  -2  11  -7 228.138 10.1883   4
  -2  11  -7 230.363 12.3615   9
  -2  11  -7 267.902 12.8543  10
  -2  11  -7 236.807 10.4386   3
  -2  11  -8 17.6927 5.16109   4
  -2  11  -8 24.0856 5.17163   3
  -2  11  -8 26.5295 7.09016  10
  -2  11  -9 122.277 7.81778   4
  -2  11  -9 118.301 9.36612  10
  -2  11 -10 70.8159 6.79090   4
  -2  11 -10 82.5090 8.23484  10
  -2  11 -11 59.5813 7.49038   4
  -2  11 -11 71.9337 8.44402  10
  -2  11 -12 24.8860 6.37688   4
  -2  11 -12 26.1990 7.14406  10
   2  11  13 13.2811 7.70428   5
  -2  11 -13 5.43877 7.85828  10
  -2  11 -13 18.0231 6.80291   4
   2  12 -12 0.91769 7.52360  10
   2  12 -12 5.23243 6.64492   4
   2  12 -11 52.3967 8.43709  10
   2  12 -11 44.2507 7.45037   4
  -2  12  10 58.0331 8.16655   2
   2  12 -10 38.4726 7.03053   4
  -2  12  10 50.1082 7.35535   7
   2  12 -10 55.3590 8.24068  10
  -2  12   9 123.197 9.07728   7
   2  12  -9 111.401 9.57224  10
   2  12  -9 124.374 9.14979   4
  -2  12   9 113.620 9.42342   2
  -2  12   8 64.2207 7.29470   7
   2  12  -8 57.2669 7.22094   2
  -2  12   8 62.1580 7.94170   2
   2  12  -8 63.7160 8.29924  10
   2  12  -8 73.8631 7.46076   4
  -2  12   8 76.3036 8.23115   1
  -2  12   7 270.837 13.2952   2
   2  12  -7 287.093 12.9345   2
   2  12  -7 278.291 13.7669  10
   2  12  -7 275.353 12.4848   4
  -2  12   7 246.366 13.1412   1
  -2  12   7 278.986 12.6052   7
  -2  12   6 14.1858 5.47018   7
   2  12  -6 6.21896 5.40202   2
  -2  12   6 9.56556 6.21182   2
   2  12  -6 3.24195 5.07355   4
   2  12  -6 2.60699 5.92824  10
  -2  12   6 10.3220 5.86418   1
   2  12  -5 23.5472 6.97388  10
  -2  12   5 27.2801 6.60427   2
   2  12  -5 13.8402 5.55345   2
  -2  12   5 19.5101 6.09713   1
  -2  12   5 10.9560 5.44060   7
   2  12  -5 16.7974 6.57853   9
  -2  12   4 46.4277 7.68783  11
   2  12  -4 55.5400 8.56261  11
   2  12  -4 61.2121 6.20869   2
  -2  12   4 58.9968 6.97574   2
  -2  12   4 67.3733 6.98677   1
   2  12  -4 52.0738 7.10431   5
   2  12  -4 55.7206 6.97009   9
  -2  12   4 47.9253 6.18937   7
   2  12  -3 215.272 11.4828   5
   2  12  -3 215.212 10.2189   2
  -2  12   3 227.044 11.2987   2
   2  12  -3 194.405 8.80950   3
  -2  12   3 194.676 10.6389   1
   2  12  -3 207.993 13.0375  11
  -2  12   3 210.022 12.1420  11
   2  12  -2 183.045 9.17858   2
  -2  12   2 199.352 10.6859   2
  -2  12   2 163.206 9.86052   1
  -2  12   2 171.831 11.0129  11
   2  12  -2 184.732 11.5185  11
   2  12  -2 173.047 10.4642   5
   2  12  -1 114.795 7.08764   2
  -2  12   1 102.619 8.41758   2
   2  12  -1 112.971 9.07747  11
  -2  12   1 74.4853 8.51075  11
   2  12  -1 95.5532 8.35206   5
  -2  12   0 43.6396 7.31398  11
   2  12   0 43.5497 7.34471  11
   2  12   0 41.9744 5.40191   2
  -2  12   0 36.6439 6.60047   2
  -2  12  -1 185.377 11.1869   2
   2  12   1 189.073 9.07572   2
   2  12   1 183.825 11.0297   1
  -2  12  -1 179.588 9.54921   9
  -2  12  -1 192.975 11.7134  11
   2  12   1 172.142 11.2239  11
   2  12   2 358.962 13.9318   2
  -2  12  -2 347.977 14.3280   3
   2  12   2 335.435 15.4947   1
  -2  12  -2 369.724 16.0176   2
   2  12   2 350.312 16.0831  11
  -2  12  -2 352.449 16.7128  11
  -2  12  -2 329.254 14.4375   9
  -2  12  -3 16.6047 5.15661   3
   2  12   3 10.5071 6.13873   6
  -2  12  -3 21.1455 6.53985   5
  -2  12  -3 21.0442 6.99344   2
   2  12   3 22.1437 5.32506   2
  -2  12  -3 10.7221 6.90569  11
   2  12   3 19.1183 6.84778  11
  -2  12  -3 22.5610 5.57711   9
   2  12   3 23.8554 6.94356   1
  -2  12  -4-3.32686 4.58048   3
   2  12   4 4.06310 4.86612   2
  -2  12  -4-1.04735 6.84167  11
  -2  12  -4 0.42964 6.54679  10
  -2  12  -4 1.73639 6.74147   2
  -2  12  -4 2.52646 5.60509   9
   2  12   4 5.25441 6.58219   1
  -2  12  -5 65.7214 8.09135   2
  -2  12  -5 55.9266 5.72897   3
   2  12   5 59.7090 6.34665   2
  -2  12  -5 53.6663 7.59718  10
  -2  12  -5 61.1188 7.29734   9
  -2  12  -6 157.702 10.2974   2
  -2  12  -6 122.536 6.81168   4
  -2  12  -6 129.323 7.75408   3
  -2  12  -6 162.447 10.3991  10
  -2  12  -6 159.009 10.1787   9
  -2  12  -7 28.2595 7.62908  10
  -2  12  -7 20.0242 4.43304   4
  -2  12  -8 69.6433 8.39075  10
  -2  12  -8 64.1598 6.16019   4
  -2  12  -9 24.2587 7.88397  10
  -2  12  -9 25.6096 5.72471   4
  -2  12 -10 15.8436 7.16568  10
  -2  12 -10 15.5771 5.64850   4
  -2  12 -11-2.70151 7.39193  10
  -2  12 -11 5.91722 5.78454   4
  -2  12 -12 57.3562 9.00727  10
   2  13 -11 4.97794 6.71633   4
   2  13 -11 9.07853 7.67387  10
   2  13 -10 14.4831 6.63598   4
  -2  13  10 28.8490 7.31122   2
   2  13 -10 23.1634 7.90510  10
   2  13  -9 4.05968 6.08437   4
   2  13  -9 7.54815 7.02830  10
  -2  13   9 6.28444 7.83614   2
  -2  13   8 56.5989 8.14849   2
   2  13  -8 70.8774 8.88975  10
  -2  13   8 51.8059 7.24063   7
   2  13  -8 51.2795 7.03303   4
   2  13  -7 40.8268 6.88175   2
  -2  13   7 47.4265 7.99213   2
   2  13  -7 33.8199 6.10454   4
  -2  13   7 45.6036 6.48549   7
   2  13  -7 43.5718 7.67250  10
  -2  13   6 126.853 9.66432   2
   2  13  -6 129.594 8.83352   2
  -2  13   6 130.382 9.63898   1
  -2  13   6 116.311 8.39691   7
   2  13  -6 128.969 10.2920  10
  -2  13   5 45.6256 7.36269   2
   2  13  -5 47.4450 6.21304   2
  -2  13   5 31.8742 6.86223   1
  -2  13   5 44.4904 6.77508   7
   2  13  -5 29.3193 7.89572  10
   2  13  -4 225.861 10.5031   2
  -2  13   4 204.556 11.2960   2
  -2  13   4 183.625 11.1099   1
  -2  13   3 69.1097 7.04836   2
   2  13  -3 67.3797 6.57988   2
  -2  13   3 55.2338 7.02835   1
   2  13  -2 33.5516 6.07776   2
  -2  13   2 24.8078 6.53208   2
  -2  13   1 83.7106 7.91985   2
   2  13  -1 73.1163 6.64063   2
   2  13   0 24.7261 5.36354   2
  -2  13   0 23.0873 6.84004   2
  -2  13  -1 163.155 10.5585   2
   2  13   1 143.689 8.58490   2
  -2  13  -1 155.620 8.90659   3
  -2  13  -2 96.6489 9.00186   2
   2  13   2 95.9116 7.03065   2
  -2  13  -2 92.5186 7.83473   9
  -2  13  -2 88.2968 7.25936   3
  -2  13  -3 74.2646 8.45691   2
  -2  13  -3 77.5390 6.84982   3
   2  13   3 85.3794 6.88868   2
  -2  13  -3 62.9939 7.27875   9
  -2  13  -4 30.2081 7.44861  10
  -2  13  -4 37.0162 6.82047   9
   2  13   4 34.2361 6.10290   2
  -2  13  -4 31.8715 8.22474   2
  -2  13  -5 82.4052 9.58217   2
  -2  13  -5 85.2856 8.98803  10
  -2  13  -5 87.5702 8.42217   9
   2  13   5 78.4570 7.27914   2
  -2  13  -6 36.9714 7.90627  10
  -2  13  -6 38.3538 7.62264   2
  -2  13  -7 239.129 10.3066   4
  -2  13  -7 245.478 13.8881   2
  -2  13  -7 257.508 14.2427  10
  -2  13  -8 86.3397 9.37165  10
  -2  13  -8 96.7400 9.79739   2
  -2  13  -9 69.5527 9.36180  10
  -2  13 -10 12.2349 8.54232  10
   2  14  -9 92.4664 8.67902   4
  -2  14   9 107.902 10.2378   2
   2  14  -9 115.479 10.3545  10
  -2  14   8-0.43239 7.10762   2
   2  14  -8 5.06837 7.96090  10
  -2  14   7 24.9550 7.55596   2
   2  14  -7 14.0576 7.99529  10
   2  14  -6 34.7714 7.92182  10
  -2  14   6 16.8275 5.94462   7
  -2  14   6 21.3691 7.36219   2
  -2  14   5 72.6002 8.12533   2
   2  14  -5 49.6877 9.07405  10
  -2  14   4 33.3639 7.05489   1
  -2  14   4 45.8258 8.01116   2
  -2  14   3 211.030 11.6375   1
  -2  14   3 206.386 12.0891   2
   2  14  -3 202.522 10.5483   2
   2  14  -2 8.22852 5.68618   2
  -2  14   2 14.7791 6.81422   2
  -2  14   1 189.857 11.4516   2
   2  14  -1 163.018 9.45830   2
  -2  14   0 148.138 10.2448   2
   2  14   0 127.104 8.32266   2
  -2  14  -1 33.7915 6.24273   3
   2  14   1 35.8382 6.02550   2
  -2  14  -1 36.0073 7.47895   2
  -2  14  -2 75.6079 9.23756   2
   2  14   2 67.7118 6.73434   2
  -2  14  -2 52.9234 6.65974   9
  -2  14  -3 19.1667 7.45718  10
   2  14   3 14.5775 5.59478   2
  -2  14  -3 18.5184 7.46307   2
  -2  14  -3 14.1898 6.58717   9
  -2  14  -4 58.3281 8.64571   2
   2  14   4 66.3519 7.08243   2
  -2  14  -5 97.7984 9.46673   2
   2  14   5 78.2776 7.43217   2
  -2  14  -5 69.9190 9.21157  10
  -2  14  -6 90.8862 10.1428  10
  -2  14  -6 94.0729 9.90814   2
  -2  14  -7 22.4824 8.46257  10
  -2  14  -7 18.8951 8.24368   2
  -2  14  -8 9.90120 8.36988  10
  -2  14  -8 12.2946 8.51914   2
   2  15  -7 7.54105 7.88159  10
  -2  15   7 20.0490 8.02257   2
   2  15  -6 10.2103 8.26334  10
  -2  15   6 2.63977 7.81210   2
   2  15  -5 37.8169 8.75423  10
  -2  15   5 38.3208 8.11015   2
   2  15  -4 18.6224 8.63288  10
  -2  15   4 29.0218 8.06567   2
  -2  15   3 8.87416 7.35397   2
  -2  15   2 141.369 10.8694   2
  -2  15   1 160.694 11.1425   2
  -2  15   0 8.84731 7.73651   2
  -2  15  -1 94.2329 9.75497   2
  -2  15  -2 15.2546 7.88157   2
  -2  15  -3 37.4642 9.02659  10
  -2  15  -3 53.1623 8.98545   2
  -2  15  -4 4.31447 8.19414  10
  -2  15  -4 3.59124 7.57011   2
  -2  15  -5 28.0232 8.84638   2
  -2  15  -5 31.4856 8.48703  10
  -2  15  -6 54.5314 9.65014   2
  -2  15  -6 33.5831 9.06528  10
  -2  16   3 54.3549 9.00357   2
  -2  16   2 40.5705 9.09178   2
  -2  16   1 27.3344 8.58863   2
  -2  16   0 15.5295 8.24114   2
  -2  16  -1 7.52818 8.08221   2
  -2  16  -2-1.55008 8.62265   2
  -3 -16   2 119.986 12.3210   1
  -3 -16   1 34.6747 9.29924   1
  -3 -16   0 28.6444 8.82237   1
  -3 -15   7-7.83605 9.49688   1
  -3 -15   6 17.6477 9.31886   1
  -3 -15   5 11.4188 9.04895   1
  -3 -15   4 51.9314 9.83719   1
  -3 -15   3 56.1778 10.1648   1
  -3 -15   2 65.0949 10.2219   1
  -3 -15   1 16.1801 8.56000   1
  -3 -15   0 78.7705 10.3165   1
  -3 -15  -1 63.5221 9.56050   1
  -3 -15  -2 47.0677 9.52208   1
  -3 -15  -3 176.658 12.5008   1
  -3 -15  -4 108.028 9.43902   9
  -3 -15  -4 112.322 10.1452   1
  -3 -15  -5 43.7915 7.87331   9
  -3 -15  -5 47.4647 9.11014   1
   3 -14  -9-5.32588 6.06245   1
  -3 -14   9 10.4540 9.92559   1
   3 -14  -8 54.3829 7.27114   1
  -3 -14   8 41.5833 9.76533   1
   3 -14  -7 58.5085 7.17550   1
  -3 -14   7 45.2000 9.27480   1
   3 -14  -6 15.6186 6.16946   1
  -3 -14   6 28.8667 6.88665   7
  -3 -14   6 28.8726 9.02365   1
   3 -14  -5 0.59307 5.70350   1
  -3 -14   5 5.32891 5.83396   7
  -3 -14   5 13.0650 8.03291   1
   3 -14  -4 270.177 12.0727   1
  -3 -14   4 250.977 12.0656   7
  -3 -14   4 255.352 14.8638   1
   3 -14  -3 70.9993 7.09967   1
  -3 -14   3 70.2467 6.51635   7
  -3 -14   3 73.9201 9.46720   1
  -3 -14   2 20.7484 8.99958   1
   3 -14  -2 17.0730 6.02333   1
  -3 -14   1 23.6836 8.24209   1
   3 -14  -1 22.7020 5.93214   1
   3 -14   0 109.880 8.30283   1
  -3 -14   0 166.271 11.3311   1
  -3 -14  -1 71.8513 9.26195   1
   3 -14   1 77.5124 7.23048   1
   3 -14   2 19.5856 6.17171   1
  -3 -14  -2 30.3388 7.63917   1
  -3 -14  -2 27.0676 7.07376   9
  -3 -14  -3 30.1859 8.07851   1
  -3 -14  -3 24.8290 6.77145   9
  -3 -14  -4 230.981 13.0630   1
  -3 -14  -4 198.558 11.9209   9
  -3 -14  -5 107.256 10.2507   1
  -3 -14  -5 102.829 8.98867   9
  -3 -14  -6 13.1018 8.19438   1
  -3 -14  -6 12.9879 6.76453   9
  -3 -14  -7 33.8516 8.69383   1
  -3 -14  -7 23.4216 7.49692   9
  -3 -14  -8 32.4361 8.54519   1
  -3 -13  11 47.5236 10.2517   1
   3 -13 -11 51.1621 10.1642  11
  -3 -13  10 101.181 11.6931   1
   3 -13 -10 103.394 8.49233   1
   3 -13 -10 76.4272 11.1267  11
  -3 -13   9 90.4953 11.0363   1
   3 -13  -9 88.2344 7.85889   1
  -3 -13   8 135.403 11.9599   1
   3 -13  -8 134.486 9.14095   1
  -3 -13   7 286.128 13.6372   7
  -3 -13   7 291.873 15.9297   1
   3 -13  -7 278.869 12.8890   1
  -3 -13   6 98.4434 8.13225   7
  -3 -13   6 122.576 10.9697   1
   3 -13  -6 105.360 7.81611   1
  -3 -13   5 92.4246 7.69454   7
  -3 -13   5 88.1087 9.89943   1
   3 -13  -5 87.7447 7.41285   1
  -3 -13   4 159.967 8.85465   7
  -3 -13   4 153.961 11.6871   1
   3 -13  -4 153.477 8.85103   1
  -3 -13   3 106.954 7.29904   7
  -3 -13   3 95.5233 9.70570   1
   3 -13  -3 95.7266 7.31140   1
  -3 -13   2 72.0972 8.85016   1
   3 -13  -2 64.5712 6.66953   1
  -3 -13   1 235.163 12.6357   1
   3 -13  -1 202.875 10.5526   1
   3 -13   0 36.8145 6.12173   1
  -3 -13   0 33.6763 7.98830   1
   3 -13   1 0.58407 5.24109   1
  -3 -13  -1 6.73376 7.17861   1
  -3 -13  -1 2.35835 6.31092   9
   3 -13   2 79.2220 7.33029   1
  -3 -13  -2 85.4155 8.17990   1
  -3 -13  -2 70.0651 7.64685   9
  -3 -13  -3 67.7340 8.39715   1
   3 -13   3 63.5746 7.07661   1
  -3 -13  -3 60.2419 7.49263   9
  -3 -13  -4 124.422 10.1847   1
   3 -13   4 140.844 9.08998   1
  -3 -13  -4 138.051 9.45916   9
  -3 -13  -5 82.1749 8.02347   2
  -3 -13  -5 82.9625 8.49219   1
   3 -13   5 88.3963 7.73989   1
  -3 -13  -5 89.4385 8.48329   9
  -3 -13  -6 130.979 9.46275   2
   3 -13   6 122.586 8.86897   1
  -3 -13  -6 130.099 10.3895   1
  -3 -13  -6 132.212 9.88395   9
  -3 -13  -7 11.0241 7.48634   1
  -3 -13  -7-1.22175 6.94742   9
  -3 -13  -8 122.614 10.2909   1
  -3 -13  -8 130.149 10.0334   9
  -3 -13  -9 39.5202 8.54632   1
  -3 -13  -9 32.1754 7.88560   9
  -3 -13 -10 67.5972 9.32751   1
  -3 -12  12 60.4757 11.3727   1
   3 -12 -12 51.5883 10.7650  11
  -3 -12  11 27.2992 9.33943   1
   3 -12 -11 20.4096 9.25043  11
  -3 -12  10 101.740 10.8051   1
   3 -12 -10 98.4594 11.4873  11
   3 -12  -9 24.3141 6.27409   1
  -3 -12   9 11.6678 8.75745   1
   3 -12  -9 16.3929 8.70198  11
  -3 -12   8 19.9765 5.90341   7
   3 -12  -8 22.2636 6.21896   1
  -3 -12   8 24.5686 8.28237   1
   3 -12  -8 17.5785 7.99854  11
  -3 -12   7 58.0554 6.77432   7
  -3 -12   7 67.3328 9.68150   1
   3 -12  -7 66.3059 6.63223   1
  -3 -12   6 128.272 8.60126   7
  -3 -12   6 141.542 10.9254   1
   3 -12  -6 123.531 8.08803   1
  -3 -12   5 29.9940 5.46082   7
  -3 -12   5 23.3902 7.68339   1
   3 -12  -5 24.2471 5.38808   1
   3 -12  -4 12.3807 5.09679   1
  -3 -12   4 3.23993 6.71123   1
  -3 -12   4 3.75054 4.67907   7
  -3 -12   4 6.05221 4.15016   4
   3 -12  -3 25.1958 5.28081   1
  -3 -12   3 20.4570 7.20282   1
  -3 -12   3 25.4373 5.07313   7
  -3 -12   3 20.4658 4.49772   4
   3 -12  -2 265.713 11.4277   1
  -3 -12   2 253.550 13.5921   1
  -3 -12   2 254.203 11.0910   7
  -3 -12   2 264.662 10.9110   4
   3 -12  -1 188.157 9.46382   1
  -3 -12   1 198.702 11.6074   1
  -3 -12   1 187.906 9.00576   4
  -3 -12   0 52.8482 7.03479   9
   3 -12   0 44.1975 5.79556   1
  -3 -12   0 59.1830 7.58563   1
  -3 -12   0 39.2842 5.20557   4
  -3 -12  -1 16.4273 6.47825   9
  -3 -12  -1 23.8093 6.54369   1
   3 -12   1 27.8283 5.53204   1
  -3 -12  -1 32.8805 5.06561   4
  -3 -12  -2 145.157 9.42162   9
  -3 -12  -2 134.528 9.36971   1
   3 -12   2 132.934 8.33481   1
  -3 -12  -2 136.159 7.94161   4
   3 -12   3 183.406 10.7842   7
  -3 -12  -3 208.081 10.9821   9
  -3 -12  -3 186.769 11.1825   1
   3 -12   3 205.561 10.0867   1
  -3 -12  -3 176.132 9.35123   4
   3 -12   4 10.7657 5.91208   7
   3 -12   4 18.3389 5.63549   1
  -3 -12  -4 14.3015 6.64721   1
  -3 -12  -4 10.8663 5.29844   2
  -3 -12  -4 7.77499 4.90694   4
  -3 -12  -4 11.4085 5.91116   9
   3 -12   5 11.4777 5.61753   1
  -3 -12  -5 13.5528 6.51387   1
  -3 -12  -5 20.9314 5.84966   2
  -3 -12  -5 12.9850 5.13542   4
  -3 -12  -5 7.83834 5.99767   9
  -3 -12  -6 57.4106 6.78839   2
  -3 -12  -6 53.6288 8.00321   1
   3 -12   6 53.9659 6.96684   1
  -3 -12  -6 61.5254 7.68507   9
  -3 -12  -7 147.606 10.1473   2
  -3 -12  -7 176.932 10.5301   1
   3 -12   7 176.200 10.2368   1
  -3 -12  -7 141.299 9.99605   9
  -3 -12  -8 34.2621 7.61186   1
   3 -12   8 34.4909 7.20234   1
  -3 -12  -8 38.1007 7.21594   9
  -3 -12  -9 89.6795 9.01446   1
   3 -12   9 95.5541 9.25702   1
  -3 -12  -9 93.2508 8.97011   9
  -3 -12 -10 24.9757 7.49481   1
  -3 -12 -10 22.3040 7.28821   9
  -3 -12 -11 29.4462 8.21404   1
   3 -11 -14 51.6365 11.0977  11
   3 -11 -13 8.68941 9.80148  11
  -3 -11  13 6.47013 10.0216   1
   3 -11 -12 26.7989 9.43401  11
  -3 -11  12 14.7300 9.24647   1
   3 -11 -11 47.9640 9.46788  11
  -3 -11  11 55.3919 9.56065   1
   3 -11 -10 136.654 11.6305  11
  -3 -11  10 168.278 12.1176   1
   3 -11  -9 74.2285 7.00708   1
   3 -11  -9 79.9207 9.30898  11
  -3 -11   9 84.7859 9.57915   1
   3 -11  -8 151.679 8.59120   1
  -3 -11   8 158.287 11.2331   1
   3 -11  -8 135.020 11.1415  11
   3 -11  -7 212.390 9.87674   1
   3 -11  -7 179.741 11.9859  11
  -3 -11   7 189.781 12.0157   1
   3 -11  -7 200.290 11.5336   2
   3 -11  -6 353.780 13.5485   1
  -3 -11   6 325.375 14.1737   7
  -3 -11   6 336.351 16.0894   1
   3 -11  -6 342.701 15.5856   2
  -3 -11   5 323.880 13.7078   7
  -3 -11   5 335.304 15.7190   1
   3 -11  -5 346.751 13.4826   1
   3 -11  -4 10.1650 4.60955   1
  -3 -11   4 9.50078 5.89139   1
  -3 -11   4 2.39421 4.13028   7
  -3 -11   4 7.17991 4.17555   4
   3 -11  -3 451.201 16.3169   1
  -3 -11   3 473.166 18.6875   1
  -3 -11   3 434.977 16.3046   7
  -3 -11   3 433.721 16.0677   4
   3 -11  -2 50.5367 5.40111   1
  -3 -11   2 54.5738 7.66392   1
  -3 -11   2 48.2607 5.13476   7
  -3 -11   2 52.4727 5.00580   4
   3 -11  -1 305.974 12.5119   1
  -3 -11   1 319.420 12.5027   4
  -3 -11   1 329.950 14.6182   1
  -3 -11   1 313.593 12.1637   7
  -3 -11   0 12.0516 4.15356   4
  -3 -11   0 21.2073 5.56282   9
  -3 -11   0 7.89227 5.75054   1
   3 -11   0 10.6801 4.30271   1
  -3 -11  -1 213.091 10.9097   9
  -3 -11  -1 229.449 11.9227   1
   3 -11   1 225.148 10.0833   1
  -3 -11  -1 237.793 10.2153   4
  -3 -11  -2 197.919 10.6716   9
  -3 -11  -2 224.344 11.4604   1
   3 -11   2 202.760 9.57369   1
  -3 -11  -2 198.069 9.49773   4
   3 -11   3 15.3521 5.48552   7
  -3 -11  -3 13.4270 6.25095   1
   3 -11   3 17.7156 5.19402   1
  -3 -11  -3 14.9976 5.77759   9
  -3 -11  -3 9.43258 4.88416   2
  -3 -11  -3 8.24209 4.39770   4
   3 -11   4 144.184 9.20759   7
  -3 -11  -4 141.627 8.37842   2
   3 -11   4 147.081 8.45185   1
  -3 -11  -4 147.822 9.10017   9
  -3 -11  -4 134.439 9.01912   1
  -3 -11  -4 155.690 8.27513   4
  -3 -11  -5 237.427 11.6274   2
   3 -11   5 249.695 12.6216   7
  -3 -11  -5 261.233 12.2473   9
  -3 -11  -5 257.547 12.5186   1
   3 -11   5 252.920 11.6699   1
  -3 -11  -6 92.9747 7.54221   2
   3 -11   6 97.7643 8.40816   7
  -3 -11  -6 94.9546 8.01297   9
  -3 -11  -6 94.4822 8.23661   1
   3 -11   6 109.228 7.96681   1
  -3 -11  -7 28.8573 5.92237   2
  -3 -11  -7 28.1069 5.70109   8
  -3 -11  -7 25.4495 6.72951   9
   3 -11   7 30.6247 6.74195   1
  -3 -11  -7 30.0114 6.24071   1
  -3 -11  -8 61.7276 7.72455   9
   3 -11   8 66.8944 7.83295   1
  -3 -11  -8 65.9680 8.18498   2
  -3 -11  -8 76.1603 7.72854   1
  -3 -11  -9 32.1393 6.75082   1
   3 -11   9 26.0441 7.11831   1
  -3 -11 -10 233.188 12.4628   1
   3 -11  10 235.091 12.7712   1
  -3 -11 -11 90.1796 8.91969   1
   3 -11  11 103.626 9.20177   1
  -3 -11 -12 133.889 10.5632   1
   3 -10 -15 70.0637 11.2817  11
   3 -10 -14 39.1902 9.75266  11
   3 -10 -13 4.32942 8.87635  11
   3 -10 -12 14.0392 7.74596  11
   3 -10 -11 136.413 11.3356  11
  -3 -10  10 270.480 14.8873   1
   3 -10 -10 280.873 15.0823  11
   3 -10  -9 38.4120 8.15886  11
   3 -10  -9 55.6742 4.26766   9
  -3 -10   9 65.8525 8.40543   1
   3 -10  -9 66.9752 6.49373   1
   3 -10  -8 116.986 8.63415   2
   3 -10  -8 106.238 9.34532  11
  -3 -10   8 121.325 9.58042   1
   3 -10  -8 116.626 7.39100   1
   3 -10  -8 112.271 5.57496   9
   3 -10  -7-4.40707 5.14885   2
   3 -10  -7 0.47107 4.39131   1
   3 -10  -7 2.85794 6.21044  11
  -3 -10   7-1.34356 6.41603   1
   3 -10  -6 265.412 11.2876   1
   3 -10  -6 257.805 13.4621  11
   3 -10  -6 276.141 12.9403   2
  -3 -10   6 288.392 13.7276   1
   3 -10  -5 199.744 8.80176   1
  -3 -10   5 174.659 10.7172   1
   3 -10  -5 164.499 10.0177   2
   3 -10  -4 174.266 8.27529   1
  -3 -10   4 176.054 10.3893   1
  -3 -10   4 170.759 8.36279   7
  -3 -10   4 180.475 8.26321   4
   3 -10  -3 245.448 9.96107   1
  -3 -10   3 239.796 11.9670   1
  -3 -10   3 231.756 10.0128   7
  -3 -10   3 227.541 9.83072   4
   3 -10  -2 3.06849 3.72628   1
  -3 -10   2 7.18138 4.97128   1
  -3 -10   2 4.90345 3.78060   4
  -3 -10   2 10.0031 3.78387   7
  -3 -10   1 240.704 9.66747   7
  -3 -10   1 237.444 11.1100   9
   3 -10  -1 228.608 10.0242   1
  -3 -10   1 245.235 11.9618   1
  -3 -10   1 259.508 10.2944   4
  -3 -10   0 598.799 20.8740   4
   3 -10   0 585.670 20.9176   1
  -3 -10   0 602.207 21.9758   9
  -3 -10   0 656.899 22.8981   1
  -3 -10  -1 271.316 11.1284   4
  -3 -10  -1 259.332 11.8144   9
   3 -10   1 260.926 11.0225   1
  -3 -10  -1 282.838 12.6602   1
  -3 -10  -2 33.0150 5.50020   9
  -3 -10  -2 36.7115 5.94262   1
   3 -10   2 38.2135 4.76959   1
   3 -10   2 42.1476 5.52287   7
  -3 -10  -2 33.3285 4.92771   2
  -3 -10  -2 38.7000 4.77827   4
  -3 -10  -3 162.342 9.01296   9
  -3 -10  -3 145.364 8.19634   2
   3 -10   3 156.905 8.23825   1
   3 -10   3 142.717 8.72688   7
  -3 -10  -3 153.592 9.01028   1
  -3 -10  -3 165.349 8.24550   4
   3 -10   4 33.5888 5.78543   7
   3 -10   4 44.5322 5.27428   1
  -3 -10  -4 40.5981 6.19025   1
  -3 -10  -4 41.1409 5.28334   2
  -3 -10  -4 31.7097 5.72702   9
   3 -10   5 13.0758 5.09561   7
   3 -10   5 11.6680 5.06015   1
  -3 -10  -5 13.4168 5.58956   1
  -3 -10  -5 12.9394 4.85102   2
  -3 -10  -5 18.1154 5.66582   9
   3 -10   6 77.2537 7.34518   7
   3 -10   6 95.2639 7.04485   1
  -3 -10  -6 85.3516 7.48428   1
  -3 -10  -6 85.7251 7.12915   2
  -3 -10  -6 71.1529 7.07394   9
   3 -10   7 138.368 8.77168   1
   3 -10   7 126.164 9.41888   7
  -3 -10  -7 155.830 8.18053   8
  -3 -10  -7 146.836 9.08381   2
  -3 -10  -7 149.045 9.26042   1
   3 -10   8 11.0828 6.00166   1
  -3 -10  -8 6.85041 4.55548   8
  -3 -10  -8 6.88224 5.78025   2
  -3 -10  -8 4.57750 5.61155   1
  -3 -10  -9 114.344 8.90939   2
  -3 -10  -9 131.013 9.00044   1
   3 -10   9 126.203 9.15685   1
  -3 -10 -10 51.5015 7.39727   1
  -3 -10 -11 184.632 11.1505   1
  -3 -10 -12 29.1855 7.50432   1
  -3 -10 -13 58.0365 11.6878  11
   3  -9 -15 35.9196 10.1174  11
  -3  -9  15 17.9651 8.69868   5
   3  -9 -14 41.1622 9.42721  11
  -3  -9  14 41.4782 8.89681   5
   3  -9 -13 36.2320 8.29207  11
  -3  -9  13 26.9475 7.99390   5
   3  -9 -12 79.3429 9.71569  11
  -3  -9  12 96.8652 9.82329   5
   3  -9 -11 28.9772 7.95514  11
   3  -9 -10 13.1851 6.80329  11
   3  -9 -10 19.9492 3.40168   9
   3  -9  -9 8.92342 6.75689  11
   3  -9  -9 9.65357 2.82562   9
  -3  -9   8 271.697 12.9854   1
   3  -9  -8 244.399 12.6552  11
   3  -9  -8 269.583 10.4781   1
   3  -9  -8 215.441 7.20231   8
   3  -9  -8 234.881 8.50130   9
  -3  -9   7 520.109 20.5680   1
   3  -9  -7 511.732 16.9606   9
   3  -9  -7 508.742 20.5330  11
   3  -9  -7 531.043 18.5105   1
   3  -9  -6 192.907 8.68521   1
   3  -9  -6 191.662 10.4121   2
  -3  -9   6 189.762 10.5174   1
   3  -9  -6 191.831 10.8868  11
  -3  -9   5 274.432 12.6122   1
   3  -9  -5 243.338 11.8378   2
   3  -9  -5 270.313 10.3642   1
  -3  -9   5 251.140 10.5627   4
   3  -9  -5 239.252 12.4716  11
   3  -9  -4 260.992 12.3435   2
   3  -9  -4 308.091 11.1525   1
  -3  -9   4 270.985 11.0216   4
  -3  -9   4 295.737 13.3073   1
   3  -9  -4 280.790 9.05050   4
   3  -9  -3 419.757 15.1121   1
  -3  -9   3 472.307 17.3903   1
  -3  -9   3 434.316 15.3951   4
  -3  -9   3 401.193 15.1425   7
  -3  -9   2 287.637 11.2103   7
  -3  -9   2 315.810 12.7594   9
   3  -9  -2 295.372 11.2104   1
  -3  -9   2 305.232 13.3208   1
  -3  -9   2 298.333 11.5326   4
  -3  -9   1 115.622 7.54162   9
  -3  -9   1 123.550 6.15846   7
  -3  -9   1 141.447 8.49341   1
  -3  -9   1 134.702 6.81819   4
   3  -9  -1 131.969 6.57082   1
  -3  -9   0 314.213 13.4962   1
  -3  -9   0 306.904 11.9569   4
  -3  -9   0 305.141 12.8215   9
   3  -9   0 307.042 11.6189   1
   3  -9   1 367.060 13.7175   1
  -3  -9  -1 351.058 15.1404   1
  -3  -9  -1 386.484 14.8797   9
  -3  -9  -1 391.066 14.1663   4
  -3  -9  -1 381.760 13.7915   2
  -3  -9  -2 111.893 6.92177   9
  -3  -9  -2 99.5963 6.16191   2
   3  -9   2 103.530 6.08533   1
   3  -9   2 97.2129 6.80247   7
  -3  -9  -2 106.393 6.45928   4
  -3  -9  -2 112.857 7.46330   1
   3  -9   3 210.408 9.94643   7
   3  -9   3 189.166 8.65468   1
  -3  -9  -3 194.214 9.02669   2
  -3  -9  -3 189.373 9.61736   9
  -3  -9  -3 206.312 10.1048   1
   3  -9   4 262.267 11.6650   7
   3  -9   4 266.891 10.9255   1
  -3  -9  -4 236.576 10.8572   2
  -3  -9  -4 264.368 11.6626   9
  -3  -9  -4 264.574 11.7910   1
   3  -9   5 67.9794 5.64261   1
   3  -9   5 57.0989 6.39288   7
  -3  -9  -5 66.5146 5.85569   2
  -3  -9  -5 74.5381 6.73440   1
  -3  -9  -6 124.906 7.85973   2
   3  -9   6 110.651 7.48683   1
  -3  -9  -6 134.700 8.38305   1
   3  -9   7 429.421 16.7380   1
  -3  -9  -7 403.207 16.7370   2
  -3  -9  -7 447.127 16.0000   8
  -3  -9  -7 441.475 17.1409   1
  -3  -9  -8 235.775 11.7087   2
  -3  -9  -8 248.559 10.5298   8
  -3  -9  -8 259.672 11.9762   1
  -3  -9  -9 25.6189 6.05153   1
  -3  -9  -9 16.9176 4.34404   8
  -3  -9  -9 27.8250 6.14808   2
  -3  -9 -10 88.4837 7.99525   2
  -3  -9 -10 114.427 8.43931   1
  -3  -9 -11 16.3404 6.54128   1
  -3  -9 -12 28.5423 7.09672   1
  -3  -9 -13-11.2500 10.2382  11
  -3  -9 -14 126.577 13.0887  11
  -3  -8  16 10.7391 8.79037   5
   3  -8 -16 1.92060 8.64902  11
  -3  -8  15 59.4360 9.38921   5
   3  -8 -15 50.6645 9.37601  11
  -3  -8  14 27.3778 8.63153   5
   3  -8 -14 53.4632 8.91260  11
  -3  -8  13 63.4186 8.93352   5
   3  -8 -13 58.9339 8.96012  11
  -3  -8  12 40.8076 7.60999   5
   3  -8 -12 16.0768 7.79319  11
  -3  -8  11 5.89528 6.34500   5
   3  -8 -11 8.06486 6.76506  11
  -3  -8  10 2.13315 6.33436   5
   3  -8 -10 0.44658 5.50640  11
   3  -8  -9 199.044 11.5359  11
  -3  -8   9 207.865 11.4948   5
   3  -8  -9 206.972 7.90346   9
   3  -8  -8 261.590 13.4191  11
   3  -8  -8 317.360 12.0367   1
   3  -8  -8 295.324 10.3329   9
   3  -8  -7 7.57236 2.23637   9
   3  -8  -7 3.63669 1.54876   8
   3  -8  -7 12.3587 5.28753  11
  -3  -8   7 6.65150 5.30709   1
   3  -8  -7 5.03436 3.90046   1
   3  -8  -6 516.146 19.8241  11
   3  -8  -6 504.273 17.7154   1
  -3  -8   6 557.938 20.1498   1
   3  -8  -6 506.433 16.5486   9
   3  -8  -5 142.487 8.57524  11
   3  -8  -5 145.541 6.79755   1
  -3  -8   5 153.976 8.72243   1
  -3  -8   5 131.125 6.99964   4
   3  -8  -4 114.702 7.80305  11
   3  -8  -4 111.366 5.73881   1
  -3  -8   4 128.434 7.72843   1
  -3  -8   4 122.059 6.25551   4
   3  -8  -3 150.464 6.58473   1
  -3  -8   3 131.525 8.22784   1
  -3  -8   3 147.048 7.01417   4
  -3  -8   2 388.996 13.7528   7
  -3  -8   2 410.864 15.2064   9
   3  -8  -2 377.079 13.7263   1
  -3  -8   2 417.337 15.6682   1
  -3  -8   2 392.391 14.1262   4
  -3  -8   1 157.835 8.40630   1
  -3  -8   1 150.958 7.73599   9
   3  -8  -1 151.600 6.75468   1
  -3  -8   1 157.583 7.25328   4
  -3  -8   1 148.382 6.41591   7
  -3  -8   0 391.127 13.4099   7
  -3  -8   0 413.464 15.2784   9
   3  -8   0 406.767 13.9783   1
  -3  -8   0 383.051 15.6025   1
  -3  -8   0 400.811 14.3771   4
  -3  -8  -1 450.447 15.6759   2
   3  -8   1 437.533 16.5041   7
  -3  -8  -1 448.945 16.7198   9
  -3  -8  -1 470.072 16.2748   4
  -3  -8  -1 485.421 17.3633   1
   3  -8   1 435.709 15.5418   1
   3  -8   2 230.316 9.03267   1
  -3  -8  -2 214.457 8.99864   2
   3  -8   2 216.743 9.97355   7
  -3  -8  -2 216.744 9.90256   9
  -3  -8  -2 218.864 10.2341   1
  -3  -8  -2 219.498 9.50644   4
  -3  -8  -3 21.0870 4.88885   1
   3  -8   3 16.7245 3.65058   1
  -3  -8  -3 15.3774 3.96231   9
  -3  -8  -3 16.7228 3.82535   2
  -3  -8  -4 99.9148 6.09015   2
   3  -8   4 98.8886 5.87326   1
  -3  -8  -4 98.7105 6.72569   1
  -3  -8  -5 666.065 23.3545   2
   3  -8   5 678.455 23.3314   1
  -3  -8  -5 727.967 24.2216   1
  -3  -8  -6 217.099 9.21549   8
  -3  -8  -6 190.794 9.81362   1
  -3  -8  -6 196.124 9.45316   2
  -3  -8  -7 32.8902 4.54111   8
   3  -8   7 29.6546 5.82238   7
  -3  -8  -7 23.8147 5.35259   1
  -3  -8  -7 31.0547 4.57853   2
   3  -8   8 27.3920 5.76288   7
  -3  -8  -8 30.5307 4.54369   8
  -3  -8  -8 32.1176 5.78383   1
  -3  -8  -8 20.9907 4.84800   2
  -3  -8  -9 272.809 12.5057   1
  -3  -8  -9 282.075 11.1287   8
   3  -8   9 297.283 13.3465   7
  -3  -8  -9 262.681 12.4830   2
   3  -8  10 32.7363 5.86866   3
  -3  -8 -10 33.6691 5.97375   2
  -3  -8 -10 37.0978 6.08494   1
   3  -8  11 134.327 9.05860   3
  -3  -8 -11 146.112 9.40278   1
  -3  -8 -11 153.503 9.74140   2
   3  -8  12 13.8414 6.18982   3
  -3  -8 -12 16.3248 8.27217  11
  -3  -8 -12 24.7446 6.19467   1
  -3  -8 -13 223.031 14.7646  11
   3  -8  13 205.826 11.6615   3
  -3  -8 -14 36.8092 9.80896  11
   3  -8  14 44.9279 7.25501   3
  -3  -8 -15 72.4854 11.6416  11
   3  -8  15 79.6828 8.75649   3
   3  -7 -17 6.43838 9.42555  11
  -3  -7  17 7.17532 9.58908   5
   3  -7 -16 23.6621 9.47047  11
  -3  -7  16 30.5912 9.15547   5
  -3  -7  15 0.53595 8.25177   5
   3  -7 -15-5.12820 8.08065  11
  -3  -7  15 7.06602 4.65378   3
  -3  -7  14 59.1808 8.74432   5
  -3  -7  14 53.0733 5.36787   3
   3  -7 -14 58.7700 8.66767  11
  -3  -7  13 30.5304 7.82939   5
   3  -7 -13 23.9866 7.93160  11
  -3  -7  13 19.4993 4.22646   3
   3  -7 -12 12.8137 5.96567   2
  -3  -7  12 23.3108 7.33158   5
   3  -7 -12 20.9994 6.84009  11
  -3  -7  12 17.8122 3.52304   3
   3  -7 -11 60.3794 6.89739   2
  -3  -7  11 53.1223 7.48922   5
  -3  -7  11 49.9979 3.93247   3
   3  -7 -11 59.5458 7.39781  11
   3  -7 -10 868.200 31.9699  11
   3  -7 -10 905.730 31.5769   2
  -3  -7  10 968.800 32.3394   5
   3  -7  -9 304.994 14.1804  11
   3  -7  -9 323.688 13.8928   2
  -3  -7   9 329.190 14.3222   5
   3  -7  -8 64.0931 6.46927  11
  -3  -7   8 78.7066 6.91842   5
   3  -7  -8 57.2936 6.33918   2
   3  -7  -7 359.727 12.7173   1
   3  -7  -7 332.112 11.3332   9
   3  -7  -7 327.571 14.1528   2
   3  -7  -7 353.498 14.4073  11
   3  -7  -6 286.384 12.4969  11
   3  -7  -6 309.528 11.0143   1
   3  -7  -6 276.116 9.58257   9
  -3  -7   5 1006.51 33.3543   1
   3  -7  -5 977.755 33.1242  11
  -3  -7   5 1002.07 31.8008   4
   3  -7  -5 997.190 31.3523   1
   3  -7  -5 973.689 30.3869   9
   3  -7  -4 38.2557 4.71216  11
  -3  -7   4 35.9411 3.73344   4
  -3  -7   4 45.6588 5.07225   1
   3  -7  -4 41.1709 3.45605   1
  -3  -7   3 137.716 6.39933   4
   3  -7  -3 127.370 4.25605   4
  -3  -7   3 152.108 7.87506   1
   3  -7  -3 137.215 5.89266   1
  -3  -7   2 100.533 5.27260   4
   3  -7  -2 81.2672 4.38612   1
  -3  -7   2 67.6118 5.35729   9
  -3  -7   2 91.2025 6.25696   1
  -3  -7   1 1022.02 33.8691   1
   3  -7  -1 1033.31 32.1181   1
  -3  -7   1 1029.46 33.3706   9
  -3  -7   1 1034.01 32.7154   4
  -3  -7   1 1005.34 31.9616   7
  -3  -7   0 28.6791 4.30029   1
   3  -7   0 34.3449 2.91194   1
  -3  -7   0 20.7365 2.29254   7
  -3  -7   0 22.6939 4.02149   9
  -3  -7   0 23.6658 3.37540   4
  -3  -7  -1 289.605 10.5825   2
  -3  -7  -1 297.135 11.2736   4
  -3  -7  -1 288.796 11.6216   9
  -3  -7  -1 304.157 12.1590   1
   3  -7   1 289.761 10.5557   1
  -3  -7  -2 53.7107 4.68465   9
  -3  -7  -2 48.1258 3.85638   2
   3  -7   2 48.5569 3.89147   1
  -3  -7  -2 57.3519 5.11284   1
  -3  -7  -3 569.756 19.0561   2
   3  -7   3 537.968 18.8843   1
  -3  -7  -3 592.399 20.1275   1
  -3  -7  -4 10.6493 3.30129   2
   3  -7   4 16.0136 3.37683   1
  -3  -7  -4 20.9693 4.21910   1
   3  -7   5 177.566 9.02348   7
  -3  -7  -5 202.951 9.05635   1
  -3  -7  -5 172.175 8.29403   2
  -3  -7  -6 315.541 11.6727   8
   3  -7   6 294.536 12.5579   7
  -3  -7  -6 266.806 12.0735   1
  -3  -7  -6 299.357 11.8521   2
  -3  -7  -7 53.0966 4.76598   8
   3  -7   7 49.6432 5.83704   7
  -3  -7  -7 57.7618 5.43057   1
  -3  -7  -7 51.9565 5.08642   2
  -3  -7  -8 226.112 10.4141   2
   3  -7   8 242.379 11.2591   7
  -3  -7  -8 236.166 10.4923   1
  -3  -7  -8 219.060 9.32624   8
   3  -7   8 211.514 10.2956   3
  -3  -7  -9 75.6135 6.76256   1
   3  -7   9 77.6610 6.83092   3
  -3  -7  -9 81.7370 6.77980   2
  -3  -7 -10 233.395 11.0200   1
   3  -7  10 218.497 11.0094   3
  -3  -7 -10 209.032 11.0541   2
  -3  -7 -11 72.6332 7.38798   1
  -3  -7 -11 70.8106 7.03064   2
   3  -7  11 79.4457 7.32846   3
   3  -7  12 192.212 10.7921   3
  -3  -7 -12 193.876 12.9854  11
   3  -7  13-4.69546 6.37501   3
  -3  -7 -13-2.33217 8.43743  11
  -3  -7 -14 55.4066 9.66976  11
   3  -7  14 59.6387 7.89716   3
  -3  -7 -15 20.5280 9.80965  11
   3  -7  15 24.3929 6.72204   3
  -3  -6  17 108.587 11.7284   5
  -3  -6  16 116.045 7.81505   3
  -3  -6  16 119.885 11.2935   5
  -3  -6  15 31.5423 5.24962   3
  -3  -6  15 36.7001 8.45725   5
  -3  -6  14 9.77706 4.05794   3
  -3  -6  14 18.9022 7.52348   5
  -3  -6  13 92.4478 8.67478  10
   3  -6 -13 108.040 9.45416  11
  -3  -6  13 112.665 9.16982   5
  -3  -6  13 92.4526 6.15174   3
   3  -6 -12 207.167 11.1849   2
   3  -6 -12 207.327 11.8826  11
  -3  -6  12 207.398 8.74832   3
   3  -6 -11 259.998 12.3991   2
   3  -6 -11 256.067 12.8244  11
  -3  -6  11 261.207 12.7182   5
  -3  -6  11 253.677 9.74555   3
   3  -6 -10 176.571 9.61217   2
   3  -6 -10 168.019 9.77359  11
  -3  -6  10 175.918 10.0666   5
  -3  -6  10 172.949 6.92554   3
   3  -6  -9 86.5328 6.61284   2
   3  -6  -9 84.4577 6.71632  11
  -3  -6   9 89.3376 7.12477   5
  -3  -6   9 79.2020 4.03502   3
   3  -6  -8 145.494 8.12589   2
   3  -6  -8 138.907 8.36489  11
  -3  -6   8 137.339 8.37647   5
   3  -6  -7 8.15064 3.85263   2
   3  -6  -7 7.49274 3.70213  11
  -3  -6   7 6.48075 4.80382   5
   3  -6  -6 593.018 21.4550  11
   3  -6  -6 598.456 18.9382   9
   3  -6  -6 618.198 20.0321   1
   3  -6  -6 636.950 21.4070   2
   3  -6  -5 78.0120 5.64234   2
   3  -6  -5 76.8572 3.24947   9
   3  -6  -5 75.1295 5.60662  11
  -3  -6   5 81.3229 4.77136   4
   3  -6  -5 83.4656 4.37426   1
   3  -6  -4 216.413 9.48458   2
  -3  -6   4 209.729 9.83540   1
   3  -6  -4 214.435 9.49478  11
   3  -6  -4 214.461 8.02817   1
  -3  -6   4 213.837 8.65934   4
   3  -6  -3 162.501 5.31734   4
  -3  -6   3 168.192 7.08465   4
   3  -6  -3 167.472 8.01057   2
  -3  -6   3 164.048 8.03696   1
  -3  -6   3 150.334 7.47872   9
   3  -6  -3 158.391 6.40307   1
   3  -6  -3 158.397 7.71832  11
  -3  -6   2 1333.58 41.3345   1
  -3  -6   2 1321.34 40.8056   9
   3  -6  -2 1273.88 39.4542   1
  -3  -6   2 1229.89 40.1262   4
  -3  -6   1 382.352 14.2776   9
  -3  -6   1 400.294 13.7971   4
   3  -6  -1 398.832 13.0180   1
  -3  -6   1 380.108 14.7234   1
  -3  -6   0 623.875 20.1249   2
  -3  -6   0 632.752 21.3774   9
  -3  -6   0 653.329 20.9971   4
  -3  -6   0 613.238 19.7652   7
  -3  -6   0 666.732 21.8134   1
   3  -6   0 634.173 20.1378   1
  -3  -6  -1 34.9308 3.56850   4
  -3  -6  -1 34.1010 3.76914   9
  -3  -6  -1 30.7183 4.07367   1
   3  -6   1 33.2433 2.71778   1
  -3  -6  -1 37.6089 2.92249   2
   3  -6   2 549.856 18.7619   1
  -3  -6  -2 631.873 20.2447   1
  -3  -6  -2 578.456 18.9657   2
  -3  -6  -3 1294.06 39.1470   2
   3  -6   3 1309.78 39.1716   1
   3  -6   3 1191.85 40.1186   7
  -3  -6  -3 1156.96 40.0504   1
  -3  -6  -4 159.924 7.33219   2
   3  -6   4 176.342 8.33613   7
  -3  -6  -4 194.962 8.41647   1
  -3  -6  -5 704.139 23.8876   2
  -3  -6  -5 747.765 23.9221   8
   3  -6   5 704.161 24.7760   7
  -3  -6  -5 737.521 24.5588   1
  -3  -6  -6 99.8394 6.24438   1
   3  -6   6 100.047 6.16705   3
  -3  -6  -6 97.0959 5.73215   8
   3  -6   6 107.623 6.72352   7
  -3  -6  -6 95.7396 5.91713   2
  -3  -6  -7 319.019 13.2119   2
   3  -6   7 341.003 13.5530   3
  -3  -6  -7 352.537 12.6993   8
   3  -6   7 359.937 14.0692   7
  -3  -6  -7 360.575 13.6301   1
  -3  -6  -8 32.6655 4.10729   8
  -3  -6  -8 25.3750 4.68933   1
   3  -6   8 30.4702 5.04115   3
  -3  -6  -8 36.3024 4.99021   2
  -3  -6  -9 14.8402 4.80942   2
  -3  -6  -9 13.1043 4.77802   1
   3  -6   9 13.2936 4.76041   3
   3  -6  10 11.2586 5.80594  10
  -3  -6 -10 22.1503 5.18573   2
  -3  -6 -10 8.08552 5.17901   1
   3  -6  10 26.1821 5.37882   3
   3  -6  11 254.098 12.1369   5
   3  -6  11 225.681 11.4539   3
  -3  -6 -11 214.028 11.2662   2
   3  -6  11 250.776 12.5258  10
  -3  -6 -11 227.098 13.2703  11
  -3  -6 -12 69.4684 7.27630   2
  -3  -6 -12 71.6831 9.48181  11
   3  -6  12 69.9919 7.43513   3
   3  -6  12 72.8287 8.24087   5
   3  -6  13 200.375 11.7163   3
  -3  -6 -13 213.232 13.4438  11
   3  -6  13 238.841 12.4306   5
   3  -6  14 1.76205 6.71253   5
  -3  -6 -14-1.18614 8.72233  11
   3  -6  14-4.46146 6.72642   3
   3  -6  15 85.6133 9.98529   5
   3  -6  15 85.5344 8.83493   3
  -3  -6 -15 90.4761 11.1098  11
   3  -6  16 153.448 11.0636   3
  -3  -6 -16 181.628 14.3075  11
   3  -6  16 169.289 12.1861   5
  -3  -5  18 30.4435 9.83884   5
  -3  -5  17 27.1621 8.72263   5
  -3  -5  17 11.6797 5.45930   3
  -3  -5  16 91.4560 9.59362   5
  -3  -5  16 79.9254 6.68425   3
  -3  -5  15 22.1368 7.16378   5
  -3  -5  15 15.5217 4.71276   3
  -3  -5  14 27.8267 7.30766   5
  -3  -5  14 34.9017 4.70397   3
   3  -5 -13 23.8937 6.25428   2
  -3  -5  13 31.7485 6.75454   5
  -3  -5  13 30.5864 6.86844  10
  -3  -5  13 24.4625 4.18583   3
   3  -5 -12 179.397 9.90153   2
  -3  -5  12 197.624 10.7437   5
  -3  -5  12 182.151 10.4233  10
  -3  -5  12 160.755 7.63853   3
   3  -5 -11 351.447 14.7416   2
  -3  -5  11 372.779 15.2519   5
  -3  -5  11 354.541 15.0950  10
  -3  -5  11 341.060 12.5679   3
   3  -5 -10 51.2396 5.76169   2
  -3  -5  10 57.2608 6.24671   5
  -3  -5  10 53.4252 6.18524  10
  -3  -5  10 60.8032 3.79194   3
  -3  -5   9 61.5433 5.96092   5
   3  -5  -9 62.5232 5.62979   2
  -3  -5   9 56.0107 3.45631   3
   3  -5  -8 251.327 10.6493   2
   3  -5  -8 244.472 10.7762  11
  -3  -5   8 233.784 10.7762   5
  -3  -5   8 236.671 8.34326   3
   3  -5  -7 295.237 11.5018   2
   3  -5  -7 285.477 11.7044  11
  -3  -5   7 279.612 11.6661   5
  -3  -5   7 276.318 9.20059   3
   3  -5  -6 95.4904 5.79653  11
   3  -5  -6 95.9202 5.85588   2
   3  -5  -5 699.365 24.1687   2
   3  -5  -5 720.720 21.9316   9
   3  -5  -5 701.399 24.1216  11
   3  -5  -5 720.431 22.9194   1
  -3  -5   5 726.273 23.5148   4
   3  -5  -4 90.6322 5.19033  11
   3  -5  -4 92.1176 4.29269   1
  -3  -5   4 91.0304 4.94865   4
   3  -5  -4 89.5160 5.47431   2
   3  -5  -3 678.971 20.8244   4
  -3  -5   3 687.553 22.1927   4
  -3  -5   3 709.860 23.2092   1
   3  -5  -3 697.329 22.8391   2
   3  -5  -3 685.946 22.7989  11
  -3  -5   3 686.525 22.6794   9
   3  -5  -3 656.543 21.4255   1
   3  -5  -2 175.483 7.30205   2
   3  -5  -2 154.645 5.87210   1
  -3  -5   2 166.310 7.14649   9
  -3  -5   2 168.856 7.48841   1
  -3  -5   2 152.615 6.71632   4
   3  -5  -1 234.919 8.10010   1
  -3  -5   1 241.113 9.00594   4
  -3  -5   1 236.311 9.41797   9
  -3  -5   1 243.592 9.77749   1
   3  -5   0 1140.16 35.0812   1
  -3  -5   0 1154.02 36.6445   1
  -3  -5   0 1179.31 36.0952   4
  -3  -5   0 1136.11 35.1237   2
  -3  -5   0 1128.95 34.8142   7
  -3  -5   0 1179.48 36.4027   9
   3  -5   1 473.713 15.3331   1
  -3  -5  -1 476.381 16.8158   1
  -3  -5  -1 474.201 15.5276   2
   3  -5   1 495.319 16.5971   7
   3  -5   2 1229.60 39.1203   1
  -3  -5  -2 1276.14 39.2497   2
   3  -5   2 1308.78 40.2904   7
  -3  -5  -2 1303.31 40.3556   1
  -3  -5  -3 656.693 21.6650   2
   3  -5   3 692.003 22.6412   7
  -3  -5  -3 681.547 22.5866   1
  -3  -5  -4 413.536 15.2652   1
   3  -5   4 451.384 15.4566   7
  -3  -5  -4 423.071 14.6351   2
   3  -5   4 424.210 15.2080   3
  -3  -5  -5 31.6737 4.02484   1
  -3  -5  -5 26.7874 3.35751   8
   3  -5   5 25.8931 3.86814   7
   3  -5   5 28.5998 3.59851   3
  -3  -5  -5 29.0474 3.32578   2
  -3  -5  -6 182.907 7.58337   8
  -3  -5  -6 172.256 7.86366   2
  -3  -5  -6 167.068 8.38043   6
  -3  -5  -6 175.494 8.22781   1
   3  -5   6 172.050 8.01220   3
  -3  -5  -7 340.385 12.6100   8
  -3  -5  -7 364.553 13.3030   2
   3  -5   7 365.843 13.9375  10
  -3  -5  -7 340.574 13.6627   6
   3  -5   7 346.395 13.4658   3
  -3  -5  -7 342.548 13.2573   1
   3  -5   8 606.276 21.3333   5
  -3  -5  -8 595.126 21.4832   6
   3  -5   8 570.982 21.1355   3
  -3  -5  -8 611.679 21.1248   2
   3  -5   8 642.297 21.8309  10
  -3  -5  -9 66.3276 6.23103   6
   3  -5   9 76.7896 6.26945   5
   3  -5   9 68.8852 6.25942   3
  -3  -5  -9 72.1237 6.04404   2
   3  -5   9 73.1552 6.41032  10
  -3  -5 -10 152.498 8.80939   6
   3  -5  10 168.815 9.30742   5
   3  -5  10 156.673 8.97664   3
  -3  -5 -10 158.124 8.85931   2
   3  -5  10 181.112 9.77077  10
   3  -5  11 252.588 11.8932   5
  -3  -5 -11 244.725 11.6509   6
   3  -5  11 240.518 11.5797   3
  -3  -5 -11 238.502 11.3833   2
   3  -5  11 232.364 11.7620  10
   3  -5  12 268.529 12.4686   5
  -3  -5 -12 251.470 12.3334   6
   3  -5  12 239.650 12.5897  10
   3  -5  12 236.506 12.0034   3
  -3  -5 -12 241.494 11.8277   2
   3  -5  13 43.4745 6.88834   3
   3  -5  13 45.6089 6.24792   1
   3  -5  13 47.2557 7.21851   5
  -3  -5 -13 45.0743 6.83168   6
   3  -5  14 102.017 8.80241   3
   3  -5  14 114.687 9.37194   5
  -3  -5 -14 121.501 9.24936   6
   3  -5  15 7.05511 7.19327   5
   3  -5  15 5.14150 6.41224   3
  -3  -5 -15 0.41390 6.91674   6
   3  -5  16 139.544 10.5028   3
   3  -5  16 153.288 11.5943   5
  -3  -4  18 14.5704 9.15354   5
  -3  -4  18 18.7075 5.79826   3
  -3  -4  17 84.8932 10.3707   5
  -3  -4  17 87.4880 7.57536   3
  -3  -4  16 40.5759 8.31151   5
  -3  -4  16 23.5482 5.64208   3
  -3  -4  15 191.779 11.4540   5
  -3  -4  15 180.094 9.19451   3
  -3  -4  14 20.4628 6.66557   5
  -3  -4  14 15.0035 6.71444  10
   3  -4 -14 14.6989 6.19308   2
  -3  -4  14 12.7372 4.59525   3
  -3  -4  13 107.354 8.89761   5
  -3  -4  13 121.821 8.53491  10
   3  -4 -13 124.700 8.33172   2
  -3  -4  13 119.899 6.64642   3
  -3  -4  12 73.5706 7.20429   5
  -3  -4  12 83.3756 7.45755  10
   3  -4 -12 86.6714 7.10637   2
  -3  -4  12 68.2157 5.10630   3
  -3  -4  11 208.324 10.6113   5
  -3  -4  11 239.304 10.7480  10
   3  -4 -11 231.803 10.6352   2
  -3  -4  11 201.957 8.57084   3
  -3  -4  10 138.923 8.02074   5
   3  -4 -10 135.146 7.63358   2
  -3  -4  10 127.446 7.81264  10
  -3  -4  10 113.179 5.67098   3
  -3  -4   9 38.7965 4.94720   5
  -3  -4   9 46.5543 5.22120  10
   3  -4  -9 48.3927 4.99009   2
  -3  -4   9 44.4328 3.22386   3
   3  -4  -8 229.486 10.1768   2
  -3  -4   8 265.606 10.6965   5
  -3  -4   8 249.625 10.4979  10
  -3  -4   8 245.016 8.55422   3
   3  -4  -7 36.9324 4.10544   2
  -3  -4   7 25.2765 4.15181   5
  -3  -4   7 34.7712 2.11490   3
  -3  -4   7 28.1255 4.03092  10
   3  -4  -6 789.126 26.2010  11
   3  -4  -6 750.256 26.1510   2
  -3  -4   6 803.377 24.2190   3
   3  -4  -5 1182.92 38.1978  11
  -3  -4   5 1187.59 37.8424   4
   3  -4  -5 1255.60 38.4182   2
   3  -4  -4 1036.85 34.4057  11
  -3  -4   4 1096.97 34.1907   4
   3  -4  -4 1127.33 34.7072   2
  -3  -4   3 608.773 18.6829   4
   3  -4  -3 587.606 17.8404   1
   3  -4  -3 628.131 19.1753   2
   3  -4  -3 577.976 18.8338  11
  -3  -4   3 665.174 19.6387   1
  -3  -4   3 593.110 18.9566   9
   3  -4  -2 357.673 11.6956   1
   3  -4  -2 372.735 13.0730   2
  -3  -4   2 374.948 12.7202   4
   3  -4  -2 366.557 11.3682   4
   3  -4  -2 361.722 12.7545  11
  -3  -4   2 379.864 12.9333   9
  -3  -4   2 386.077 13.2842   1
  -3  -4   1 1507.08 45.4931   9
  -3  -4   1 1568.29 45.2349   4
  -3  -4   1 1556.01 45.7767   1
  -3  -4   0 1263.81 38.3057   4
  -3  -4   0 1239.97 37.2326   2
   3  -4   0 1201.02 37.1441   1
  -3  -4   0 1218.73 38.4602   9
  -3  -4  -1 47.1419 2.61550   2
   3  -4   1 60.1028 3.67827   7
  -3  -4  -1 54.1041 3.85310   1
   3  -4   1 51.0967 2.44485   1
  -3  -4  -2 1133.76 34.3349   2
  -3  -4  -2 1080.03 35.2413   1
   3  -4   2 1109.91 35.2737   7
  -3  -4  -3 911.398 28.8163   1
  -3  -4  -3 838.343 28.7019   6
  -3  -4  -3 885.349 28.0292   2
   3  -4   3 951.453 28.9385   7
  -3  -4  -4 561.544 19.9179   6
  -3  -4  -4 590.512 19.3062   2
   3  -4   4 574.865 19.9375   7
  -3  -4  -4 634.533 19.6230   8
  -3  -4  -5 834.768 27.1552   2
   3  -4   5 837.598 27.6642   3
  -3  -4  -5 848.440 27.7651   6
  -3  -4  -5 867.891 27.1043   8
   3  -4   5 841.775 27.6984  10
  -3  -4  -6 459.840 15.7743   2
   3  -4   6 428.314 16.0493   3
   3  -4   6 440.962 15.8497   5
  -3  -4  -6 442.531 16.2307   6
  -3  -4  -6 465.874 15.4071   8
   3  -4   6 463.643 16.2141  10
  -3  -4  -7 237.151 10.2398   6
   3  -4   7 247.437 10.1970   5
  -3  -4  -7 243.348 9.90820   2
   3  -4   7 234.394 10.0654   3
   3  -4   7 245.502 10.2937  10
  -3  -4  -8 200.481 9.30635   6
   3  -4   8 215.682 9.17718   5
   3  -4   8 212.299 9.44124  10
  -3  -4  -8 193.374 9.02798   2
   3  -4   8 192.969 9.14192   3
  -3  -4  -9 629.682 22.2642   6
   3  -4   9 645.121 22.5314  10
   3  -4   9 601.570 22.1066   3
  -3  -4  -9 632.930 22.0398   2
   3  -4   9 665.554 22.3585   5
  -3  -4 -10 153.023 8.86364   6
   3  -4  10 172.139 9.17337  10
   3  -4  10 156.086 8.68709   3
  -3  -4 -10 177.970 8.85538   2
   3  -4  10 166.116 9.12594   5
  -3  -4 -11 337.755 14.4295   6
   3  -4  11 368.478 14.7668   5
   3  -4  11 362.244 15.1229  10
  -3  -4 -11 358.550 14.4062   2
   3  -4  11 341.844 14.5307   3
   3  -4  12 29.9725 5.60094   3
   3  -4  12 32.1940 6.63850   5
  -3  -4 -12 27.2136 6.12119   6
   3  -4  12 33.4101 6.31388  10
   3  -4  12 34.2657 5.18081   1
  -3  -4 -12 29.1483 5.87556   2
   3  -4  13 172.271 10.2001   5
   3  -4  13 160.511 9.98403   3
  -3  -4 -13 164.771 10.1444   6
   3  -4  13 176.603 9.05088   1
   3  -4  14 41.6011 7.31173   5
   3  -4  14 31.2535 6.67877   3
  -3  -4 -14 34.3170 6.99386   6
   3  -4  14 36.2485 6.24105   1
   3  -4  15 267.702 13.9100   3
  -3  -4 -15 281.080 13.8210   6
   3  -4  15 281.437 13.9698   5
   3  -4  16 175.900 12.0654   3
  -3  -4 -16 183.506 11.6829   6
   3  -4  16 186.346 11.6260   5
   3  -4  17 12.3305 7.38232   3
  -3  -4 -17 15.9748 7.79739   6
   3  -4  17 24.4124 8.52059   5
  -3  -3  18 80.1849 7.47441   3
  -3  -3  18 90.5887 10.5749   5
  -3  -3  17 6.09988 5.79507   3
  -3  -3  17 6.86535 8.30654   5
  -3  -3  16 23.7867 5.58462   3
  -3  -3  16 20.7462 7.63724   5
  -3  -3  15 3.81784 4.81982   3
  -3  -3  15-2.17196 6.54005   5
   3  -3 -14 156.542 9.73922   2
  -3  -3  14 158.093 8.43998   3
  -3  -3  14 152.727 9.77766  10
  -3  -3  14 158.331 10.0255   5
   3  -3 -13 137.587 8.56184   2
  -3  -3  13 127.878 7.06903   3
  -3  -3  13 120.761 8.63966  10
  -3  -3  13 108.517 8.65737   5
   3  -3 -12 192.607 9.84497   2
  -3  -3  12 188.480 8.54819   3
  -3  -3  12 197.442 10.1578  10
  -3  -3  12 200.457 10.3355   5
   3  -3 -11 603.624 21.4498   2
  -3  -3  11 561.316 19.9514   3
  -3  -3  11 629.244 21.6856  10
  -3  -3  11 633.397 21.9124   5
   3  -3 -10 329.656 12.7450   2
  -3  -3  10 282.880 11.1224   3
  -3  -3  10 305.140 12.8466  10
   3  -3  -9 436.042 15.4646   2
  -3  -3   9 413.142 14.0022   3
  -3  -3   9 391.029 15.6983   5
  -3  -3   9 419.969 15.4908  10
   3  -3  -8 88.1878 5.68111   2
  -3  -3   8 88.0338 5.71565   5
  -3  -3   8 89.0782 5.63312  10
   3  -3  -7 334.149 12.3210   2
  -3  -3   7 346.983 12.4642  10
  -3  -3   7 313.210 12.5917   5
   3  -3  -6 844.189 26.7301   2
  -3  -3   6 826.163 25.1986   3
  -3  -3   6 873.314 26.7696  10
  -3  -3   5 430.619 14.5952  10
   3  -3  -5 420.454 14.6796   2
  -3  -3   5 423.388 13.0046   3
  -3  -3   5 403.618 14.3672   4
   3  -3  -4 118.941 4.59177   4
  -3  -3   4 114.568 5.24813   4
   3  -3  -4 116.051 5.48586   2
   3  -3  -4 117.767 5.28036  11
   3  -3  -3 481.054 16.6484   2
   3  -3  -3 499.485 16.3022  11
  -3  -3   3 477.122 16.3484   4
   3  -3  -3 491.567 15.5815   4
   3  -3  -3 508.095 15.2496   8
   3  -3  -2 477.858 16.1606   2
   3  -3  -2 488.931 14.9676   4
  -3  -3   2 479.325 15.9111   4
  -3  -3   2 444.515 16.3090   1
   3  -3  -2 487.975 15.8036  11
  -3  -3   2 498.955 16.0808   9
  -3  -3   1 1239.15 38.8494   9
  -3  -3   1 1151.73 38.6383   4
  -3  -3   1 1239.29 39.0627   1
   3  -3  -1 1279.67 37.6017   1
  -3  -3   0 1487.83 45.3120   4
  -3  -3   0 1460.72 44.1790   2
   3  -3   1 789.727 26.0083   7
   3  -3   1 845.661 24.8623   1
  -3  -3  -1 790.115 25.0501   2
  -3  -3  -2 415.987 14.4582   6
   3  -3   2 456.139 14.6998   7
  -3  -3  -2 422.460 13.8209   2
   3  -3   3 537.057 18.2787   7
  -3  -3  -3 563.990 18.0226   8
  -3  -3  -3 538.395 18.1703   6
   3  -3   3 552.249 17.9906  10
  -3  -3  -4 459.356 15.0687   8
   3  -3   4 433.230 15.3729   7
   3  -3   4 432.596 15.1589  10
  -3  -3  -4 466.314 15.4204   6
   3  -3   5 144.615 6.65924  10
  -3  -3  -5 143.968 6.57240   6
   3  -3   5 141.290 6.23126   5
  -3  -3  -5 149.702 6.24154   8
   3  -3   6 96.6364 5.10708   5
   3  -3   6 94.2505 5.28319  10
   3  -3   6 90.9209 5.42395   3
  -3  -3  -6 90.6800 5.33709   6
   3  -3   7 131.530 6.49964   5
   3  -3   7 136.295 6.88077  10
   3  -3   7 131.584 6.89405   3
  -3  -3  -7 138.145 6.76413   6
   3  -3   8 106.224 6.05605   5
  -3  -3  -8 103.109 6.16658   6
   3  -3   8 105.139 6.34764  10
   3  -3   8 99.3808 6.08414   3
   3  -3   9 407.334 15.0869  10
  -3  -3  -9 401.502 14.9084   6
   3  -3   9 357.303 14.7037   3
   3  -3   9 392.031 14.6196   5
   3  -3  10 307.075 12.3770   5
  -3  -3 -10 303.125 12.5918   6
   3  -3  10 295.699 12.6851  10
   3  -3  10 294.089 12.6703   3
   3  -3  10 300.740 11.8916   1
   3  -3  11 254.584 11.6213   5
  -3  -3 -11 273.636 11.8249   6
   3  -3  11 270.298 12.0731  10
   3  -3  11 257.390 11.8031   3
  -3  -3 -11 256.613 11.6591   2
   3  -3  11 263.218 10.8912   1
   3  -3  12 434.939 16.8698   5
  -3  -3 -12 435.707 16.9859   6
   3  -3  12 457.373 17.6010  10
   3  -3  12 402.237 17.0017   3
  -3  -3 -12 431.734 16.9920   2
   3  -3  12 429.301 16.2196   1
   3  -3  13 43.1958 6.59901   5
  -3  -3 -13 50.9862 6.75998   6
   3  -3  13 42.1475 6.63605  10
  -3  -3 -13 38.5470 6.55229   2
   3  -3  13 28.5532 6.14265   3
   3  -3  13 40.0761 5.81302   1
   3  -3  14 112.119 8.87201   5
   3  -3  14 113.289 8.89803   3
   3  -3  14 123.810 8.22875   1
  -3  -3 -14 128.379 8.86038   6
   3  -3  15 55.7730 7.72212   5
  -3  -3 -15 54.3421 7.36920   6
   3  -3  15 49.4319 7.70637   3
   3  -3  16 2.49346 7.06570   5
  -3  -3 -16 6.68006 6.64919   6
   3  -3  16 10.6699 6.94637   3
   3  -3  17 19.4981 8.02359   5
  -3  -3 -17 43.3483 8.16862   6
   3  -3  17 38.7244 8.18331   3
  -3  -2  19 18.8871 9.43707   5
  -3  -2  18 15.3689 8.59512   5
  -3  -2  18 17.2221 6.31817   3
  -3  -2  17 180.267 12.2913   5
  -3  -2  17 181.618 10.3512   3
  -3  -2  16 14.6859 7.27467   5
  -3  -2  16 24.1677 5.98829   3
  -3  -2  15 93.8139 8.76767   5
  -3  -2  15 82.2804 6.91118   3
  -3  -2  14 55.5584 7.20438   5
   3  -2 -14 74.6603 7.23028   2
  -3  -2  14 82.0825 7.48764  10
  -3  -2  14 70.8816 6.02368   3
   3  -2 -13 133.829 8.48542   2
  -3  -2  13 136.947 8.68692  10
  -3  -2  13 127.102 8.96809   5
   3  -2 -12 395.629 15.6943   2
  -3  -2  12 401.544 15.8108  10
  -3  -2  12 406.293 16.1594   5
   3  -2 -11 6.14226 4.10028   2
  -3  -2  11-0.27241 4.09578  10
  -3  -2  11 2.37661 4.32072   5
   3  -2 -10 152.265 7.76885   2
  -3  -2  10 147.117 7.85460  10
  -3  -2  10 141.825 7.70897   5
   3  -2  -9 181.614 8.17190   2
  -3  -2   9 168.869 8.04183  10
  -3  -2   9 179.116 8.49830   5
   3  -2  -8 329.957 12.2623   2
  -3  -2   8 316.211 12.2477  10
  -3  -2   8 337.384 12.5292   5
   3  -2  -7 979.832 30.9109   2
  -3  -2   7 951.952 31.1175   5
  -3  -2   7 956.444 30.8788  10
   3  -2  -6 265.763 9.81788   2
  -3  -2   6 255.767 9.96657   5
  -3  -2   6 266.963 9.86644  10
   3  -2  -5 830.481 26.7938   2
  -3  -2   5 849.318 26.6831  10
   3  -2  -4 1111.04 34.1770   2
  -3  -2   4 1117.84 34.0614   4
   3  -2  -4 1104.06 33.6138   4
   3  -2  -4 1081.57 32.8463   9
  -3  -2   4 1063.43 33.8771  10
   3  -2  -3 6.38303 1.48548  11
   3  -2  -3 4.52060 1.89241   2
  -3  -2   3 4.07853 1.68086   4
   3  -2  -3 6.71647 1.29092   4
   3  -2  -2 1006.91 33.2107   2
  -3  -2   2 1037.72 33.1909   4
   3  -2  -2 1062.55 32.5966   4
   3  -2  -2 1059.98 32.8085  11
   3  -2  -2 1092.28 32.4554   8
  -3  -2   2 1086.37 32.1964   3
  -3  -2   1 1037.97 30.2324   9
  -3  -2   1 1064.52 30.2555   4
  -3  -2   0 844.682 26.2888  11
   3  -2   1 809.289 23.6202   7
   3  -2   1 830.336 23.7605   3
   3  -2   2 2130.10 65.0366   3
  -3  -2  -2 2201.65 64.8313   8
   3  -2   2 2245.25 64.9771   7
   3  -2   2 2158.74 64.5536  10
   3  -2   2 2114.57 63.9040   1
  -3  -2  -2 2222.11 64.8554   6
  -3  -2  -3 152.654 6.40215   6
   3  -2   3 164.994 6.64036   3
   3  -2   3 159.886 6.16848  10
   3  -2   3 163.038 5.61522   1
   3  -2   3 161.214 6.53715   7
  -3  -2  -3 166.155 6.34914   8
  -3  -2  -4 319.587 10.7645   8
   3  -2   4 310.694 10.7742  10
   3  -2   4 310.643 10.2594   1
  -3  -2  -4 317.823 11.0455   6
   3  -2   4 288.452 10.5117   5
   3  -2   5 1239.11 38.3105  10
  -3  -2  -5 1167.51 38.4649   6
   3  -2   5 1299.45 37.8082   1
   3  -2   5 1169.93 37.9858   5
   3  -2   6 979.864 31.6043  10
  -3  -2  -6 968.293 31.7039   6
   3  -2   6 1016.66 31.1090   1
   3  -2   6 994.245 31.2872   5
   3  -2   7 181.845 7.87606  10
  -3  -2  -7 169.970 7.77641   6
   3  -2   7 177.641 7.15054   1
   3  -2   7 172.455 7.40428   5
   3  -2   8 42.5001 4.02325   5
  -3  -2  -8 49.3139 4.53666   6
   3  -2   8 42.7657 4.42842  10
   3  -2   8 47.3348 4.12208   1
   3  -2   8 42.2808 4.48609   3
   3  -2   9 769.403 26.8457   5
  -3  -2  -9 816.527 27.0971   6
   3  -2   9 847.685 27.2526  10
   3  -2   9 840.656 26.6205   1
   3  -2   9 783.145 27.3499   3
   3  -2  10 170.570 8.47197   5
  -3  -2 -10 178.963 8.67504   6
   3  -2  10 175.044 8.84176  10
   3  -2  10 177.761 8.19302   1
   3  -2  10 166.660 8.76543   3
   3  -2  11 304.972 12.6758   5
  -3  -2 -11 298.333 12.9097   6
   3  -2  11 302.339 13.0877  10
   3  -2  11 319.991 12.5366   1
   3  -2  11 319.944 13.3830   3
   3  -2  12 341.322 13.8129   5
  -3  -2 -12 319.705 13.6315   6
   3  -2  12 337.214 14.2365  10
   3  -2  12 347.654 13.6180   1
   3  -2  12 322.995 14.2581   3
   3  -2  13 302.409 13.3702   5
  -3  -2 -13 291.485 13.3876   6
   3  -2  13 309.159 13.5889  10
   3  -2  13 300.373 12.8066   1
   3  -2  13 294.260 13.5933   3
[truncated: 1,064,696 more chars]
